# Supplementary material for: 2,2-Dimethyl-2,3-dihydro-1H-perimidine
Source: Acta Crystallogr Sect E Struct Rep Online. 2013 Jan 19;69(Pt 2):o246. doi: 10.1107/S1600536813000986 (PMC3569779; doi:10.1107/S1600536813000986)
Supplement: Supplementary file 1 [file e-69-0o246-sup1.cif]

##############################################################################
#                                                                            #
# This CIF contains the data in a paper accepted for publication in          #
# Acta Crystallographica Section E. It conforms to the requirements of       #
# Notes for Authors for Acta Crystallographica Section E, and has been       #
# peer reviewed under the auspices of the IUCr Commission on Journals.       #
#                                                                            #
# Full details of the Crystallographic Information File format               #
# are given in the paper "The Crystallographic Information File (CIF):       #
# a New Standard Archive File for Crystallography" by S. R. Hall, F. H.      #
# Allen and I. D. Brown [Acta Cryst. (1991), A47, 655-685].                  #
#                                                                            #
# The current version of the core CIF dictionary is obtainable from          #
# ftp://ftp.iucr.org/pub/cif_core.dic.                                       #
#                                                                            #
# Software is freely available for graphical display of the structure(s)     #
# in this CIF. For information consult the CIF software page                 #
# http://www.iucr.org/resources/cif/software.                                #
#                                                                            #
# This file may be used for bona fide research purposes within the           #
# scientific community so long as proper attribution is given to the journal # 
# article from which it was obtained.                                        #
#                                                                            #
##############################################################################
data_global
_audit_creation_method     'by CrystalStructure 4.0'
_journal_date_recd_electronic     2012-12-20
_journal_date_accepted     2013-01-10
_journal_name_full     'Acta Crystallographica, Section E'
_journal_year     2013
_journal_volume     69
_journal_issue      2
_journal_page_first     o246
_journal_page_last     o246
_journal_paper_category     QO
_journal_paper_doi     10.1107/S1600536813000986
_journal_coeditor_code     GG2107
_publ_contact_author_name     'J. Derek Woollins'
_publ_contact_author_address
;
EaStCHEM School of Chemistry
University of St Andrews
St Andrews
Fife KY16 9ST
Scotland
;
_publ_contact_author_email     'jdw3@st-and.ac.uk'
_publ_contact_author_fax     '44 1334 463834'
_publ_contact_author_phone     '44 1334 463804'
_publ_section_title
;
2,2-Dimethyl-2,3-dihydro-1<i>H</i>-perimidine
;
loop_
    _publ_author_name
    _publ_author_footnote
    _publ_author_address
    'Maloney, Sarah' .
;
EaStCHEM School of Chemistry
University of St Andrews
St Andrews
Fife KY16 9ST
Scotland
;
    'Slawin, Alexandra M. Z.' .
;
EaStCHEM School of Chemistry
University of St Andrews
St Andrews
Fife KY16 9ST
Scotland
;
    'Woollins, J. Derek' .
;
EaStCHEM School of Chemistry
University of St Andrews
St Andrews
Fife KY16 9ST
Scotland
;
data_I
_chemical_name_systematic
;
2,2-Dimethyl-2,3-dihydro-1<i>H</i>-perimidine
;
_chemical_formula_moiety     'C13 H14 N2'
_chemical_formula_sum     'C13 H14 N2'
_chemical_formula_iupac     'C13 H14 N2'
_chemical_formula_weight     198.27
_chemical_melting_point     ?
_symmetry_cell_setting     monoclinic
_symmetry_space_group_name_H-M     'P 21/c'
_symmetry_space_group_name_Hall     '-P 2ybc'
loop_
    _symmetry_equiv_pos_site_id
    _symmetry_equiv_pos_as_xyz
    1 '+X,+Y,+Z'
    2 '-X,1/2+Y,1/2-Z'
    3 '-X,-Y,-Z'
    4 '+X,1/2-Y,1/2+Z'
_cell_length_a     16.261(10)
_cell_length_b     7.710(4)
_cell_length_c     17.483(10)
_cell_angle_alpha     90.0000
_cell_angle_beta     106.131(12)
_cell_angle_gamma     90.0000
_cell_volume     2105.6(19)
_cell_formula_units_Z     8
_cell_measurement_reflns_used     4713
_cell_measurement_theta_min     2.41
_cell_measurement_theta_max     25.35
_cell_measurement_temperature     93
_exptl_crystal_description     prism
_exptl_crystal_colour     colorless
_exptl_crystal_size_max     0.120
_exptl_crystal_size_mid     0.120
_exptl_crystal_size_min     0.120
_exptl_crystal_density_diffrn     1.251
_exptl_crystal_density_meas     ?
_exptl_crystal_density_method     'not measured'
_exptl_crystal_F_000     848.00
_exptl_absorpt_coefficient_mu     0.075
_exptl_absorpt_correction_type     multi-scan
_exptl_absorpt_process_details     '(<i>REQAB</i>; Rigaku, 1998)'
_exptl_absorpt_correction_T_min     0.706
_exptl_absorpt_correction_T_max     0.991
_diffrn_ambient_temperature     93
_diffrn_radiation_type     'Mo K\a'
_diffrn_radiation_wavelength     0.71075
_diffrn_measurement_device_type     'Rigaku Mercury70'
_diffrn_measurement_method     \w
_diffrn_detector_area_resol_mean     14.629
_diffrn_reflns_number     12841
_diffrn_reflns_av_R_equivalents     0.0721
_diffrn_reflns_theta_max     25.10
_diffrn_reflns_theta_full     25.10
_diffrn_measured_fraction_theta_max     0.997
_diffrn_measured_fraction_theta_full     0.997
_diffrn_reflns_limit_h_min     -19
_diffrn_reflns_limit_h_max     19
_diffrn_reflns_limit_k_min     -9
_diffrn_reflns_limit_k_max     9
_diffrn_reflns_limit_l_min     -20
_diffrn_reflns_limit_l_max     16
_diffrn_standards_number     0
_diffrn_standards_interval_count     .
_diffrn_standards_decay_%     ?
_refine_special_details
;
Refinement was performed using all reflections. The weighted <i>R</i>-factor
(<i>wR</i>) and goodness of fit (<i>S</i>) are based on <i>F</i>^2^.
<i>R</i>-factor (gt) are based on <i>F</i>. The threshold expression of
<i>F</i>^2^ > 2.0 \s(<i>F</i>^2^) is used only for calculating
<i>R</i>-factor (gt).
;
_reflns_number_total     3743
_reflns_number_gt     2356
_reflns_threshold_expression     F^2^>2\s(F^2^)
_refine_ls_structure_factor_coef     Fsqd
_refine_ls_R_factor_gt     0.0557
_refine_ls_wR_factor_ref     0.1332
_refine_ls_goodness_of_fit_ref     0.961
_refine_ls_number_reflns     3743
_refine_ls_number_parameters     287
_refine_ls_number_restraints     0
_refine_ls_hydrogen_treatment     mixed
_refine_ls_weighting_scheme     calc
_refine_ls_weighting_details
                    'w = 1/[\s^2^(Fo^2^)+(0.0447P)^2^] where P=(Fo^2^+2Fc^2^)/3'
_atom_sites_solution_hydrogens     geom
_atom_sites_solution_primary     direct
_atom_sites_solution_secondary     difmap
_refine_ls_shift/su_max     0.000
_refine_diff_density_max     0.220
_refine_diff_density_min     -0.240
_refine_ls_extinction_method     none
_refine_ls_extinction_coef     ?
loop_
    _atom_type_symbol
    _atom_type_description
    _atom_type_scat_dispersion_real
    _atom_type_scat_dispersion_imag
    _atom_type_scat_source
    'C' 'C' 0.0033 0.0016
;
International Tables for Crystallography
(1992, Vol. C, Tables 4.2.6.8 and 6.1.1.4)
;
    'H' 'H' 0.0000 0.0000
;
International Tables for Crystallography
(1992, Vol. C, Table 6.1.1.4)
;
    'N' 'N' 0.0061 0.0033
;
International Tables for Crystallography
(1992, Vol. C, Tables 4.2.6.8 and 6.1.1.4)
;
_computing_data_collection     '<i>CrystalClear-SM Expert</i> (Rigaku, 2009)'
_computing_cell_refinement     '<i>CrystalClear-SM Expert</i> (Rigaku, 2009)'
_computing_data_reduction     '<i>CrystalClear-SM Expert</i> (Rigaku, 2009)'
_computing_structure_solution     'SIR2002 (Burla <i>et al.</i>, 2003)'
_computing_structure_refinement     'SHELXL97 (Sheldrick, 2008)'
_computing_molecular_graphics     'CrystalStructure (Rigaku, 2010)'
_computing_publication_material     'CrystalStructure (Rigaku, 2010)'
loop_
    _atom_site_type_symbol
    _atom_site_label
    _atom_site_fract_x
    _atom_site_fract_y
    _atom_site_fract_z
    _atom_site_U_iso_or_equiv
    _atom_site_adp_type
    _atom_site_calc_flag
    _atom_site_refinement_flags
    _atom_site_occupancy
    _atom_site_symmetry_multiplicity
    _atom_site_disorder_assembly
    _atom_site_disorder_group
    N N1 0.74130(13) 0.4938(3) 0.32012(12) 0.0251(5) Uani d . 1.0 4 . .
    N N9 0.72027(13) 0.4474(3) 0.44670(12) 0.0253(5) Uani d . 1.0 4 . .
    C C1 0.67357(15) 0.6139(3) 0.29931(14) 0.0239(6) Uani d . 1.0 4 . .
    C C2 0.65289(15) 0.7024(3) 0.22781(14) 0.0257(6) Uani d . 1.0 4 . .
    C C3 0.58887(16) 0.8304(3) 0.21297(15) 0.0293(6) Uani d . 1.0 4 . .
    C C4 0.54615(16) 0.8709(3) 0.26806(15) 0.0276(6) Uani d . 1.0 4 . .
    C C5 0.56482(15) 0.7808(3) 0.34165(14) 0.0245(6) Uani d . 1.0 4 . .
    C C6 0.52239(16) 0.8170(3) 0.40084(15) 0.0296(7) Uani d . 1.0 4 . .
    C C7 0.54224(15) 0.7241(3) 0.47065(15) 0.0304(7) Uani d . 1.0 4 . .
    C C8 0.60553(16) 0.5958(3) 0.48627(15) 0.0280(6) Uani d . 1.0 4 . .
    C C9 0.64967(15) 0.5602(3) 0.43120(14) 0.0240(6) Uani d . 1.0 4 . .
    C C10 0.62879(15) 0.6508(3) 0.35711(14) 0.0225(6) Uani d . 1.0 4 . .
    C C11 0.73892(16) 0.3581(3) 0.37924(14) 0.0255(6) Uani d . 1.0 4 . .
    C C12 0.82772(15) 0.2789(3) 0.40713(15) 0.0301(7) Uani d . 1.0 4 . .
    C C13 0.67145(15) 0.2193(3) 0.34472(14) 0.0286(7) Uani d . 1.0 4 . .
    H H2 0.6818 0.6768 0.1888 0.0309 Uiso calc R 1.0 4 . .
    H H3 0.5749 0.8904 0.1636 0.0351 Uiso calc R 1.0 4 . .
    H H4 0.5039 0.9595 0.2569 0.0331 Uiso calc R 1.0 4 . .
    H H6 0.4802 0.9056 0.3921 0.0355 Uiso calc R 1.0 4 . .
    H H7 0.5123 0.7475 0.5091 0.0364 Uiso calc R 1.0 4 . .
    H H8 0.6181 0.5331 0.5349 0.0336 Uiso calc R 1.0 4 . .
    H H12A 0.8692 0.3688 0.4320 0.0361 Uiso calc R 1.0 4 . .
    H H12B 0.8434 0.2296 0.3614 0.0361 Uiso calc R 1.0 4 . .
    H H12C 0.8280 0.1872 0.4460 0.0361 Uiso calc R 1.0 4 . .
    H H13A 0.6846 0.1634 0.2992 0.0343 Uiso calc R 1.0 4 . .
    H H13B 0.6148 0.2735 0.3272 0.0343 Uiso calc R 1.0 4 . .
    H H13C 0.6718 0.1322 0.3856 0.0343 Uiso calc R 1.0 4 . .
    H H9n 0.7242(16) 0.381(3) 0.4888(15) 0.035(8) Uiso d . 1.0 4 . .
    H H1n 0.7596(16) 0.455(3) 0.2770(16) 0.043(8) Uiso d . 1.0 4 . .
    N N21 0.95216(13) 0.2662(3) 0.72018(12) 0.0237(5) Uani d . 1.0 4 . .
    N N29 1.01370(14) 0.0717(3) 0.64843(12) 0.0240(5) Uani d . 1.0 4 . .
    C C21 0.86940(15) 0.2322(3) 0.67450(13) 0.0213(6) Uani d . 1.0 4 . .
    C C22 0.79708(15) 0.3089(3) 0.68648(14) 0.0236(6) Uani d . 1.0 4 . .
    C C23 0.71473(16) 0.2555(3) 0.64207(14) 0.0255(6) Uani d . 1.0 4 . .
    C C24 0.70369(15) 0.1272(3) 0.58569(14) 0.0259(6) Uani d . 1.0 4 . .
    C C25 0.77628(15) 0.0457(3) 0.57089(14) 0.0222(6) Uani d . 1.0 4 . .
    C C26 0.76848(16) -0.0902(3) 0.51485(14) 0.0267(6) Uani d . 1.0 4 . .
    C C27 0.84036(16) -0.1676(3) 0.50372(14) 0.0277(6) Uani d . 1.0 4 . .
    C C28 0.92278(16) -0.1122(3) 0.54540(14) 0.0252(6) Uani d . 1.0 4 . .
    C C29 0.93299(15) 0.0203(3) 0.60052(14) 0.0225(6) Uani d . 1.0 4 . .
    C C30 0.85910(15) 0.1007(3) 0.61425(13) 0.0200(6) Uani d . 1.0 4 . .
    C C31 1.02152(15) 0.2496(3) 0.68135(14) 0.0235(6) Uani d . 1.0 4 . .
    C C32 1.10655(15) 0.2637(3) 0.74320(15) 0.0303(7) Uani d . 1.0 4 . .
    C C33 1.01217(16) 0.3872(3) 0.61631(14) 0.0281(7) Uani d . 1.0 4 . .
    H H21n 0.9598(16) 0.359(3) 0.7505(15) 0.033(8) Uiso d . 1.0 4 . .
    H H29n 1.0552(17) 0.048(3) 0.6295(15) 0.039(9) Uiso d . 1.0 4 . .
    H H22 0.8030 0.3983 0.7250 0.0283 Uiso calc R 1.0 4 . .
    H H23 0.6659 0.3094 0.6514 0.0305 Uiso calc R 1.0 4 . .
    H H24 0.6476 0.0928 0.5566 0.0311 Uiso calc R 1.0 4 . .
    H H26 0.7133 -0.1279 0.4848 0.0320 Uiso calc R 1.0 4 . .
    H H27 0.8341 -0.2608 0.4670 0.0332 Uiso calc R 1.0 4 . .
    H H28 0.9716 -0.1657 0.5357 0.0303 Uiso calc R 1.0 4 . .
    H H32A 1.1527 0.2410 0.7185 0.0364 Uiso calc R 1.0 4 . .
    H H32B 1.1093 0.1785 0.7854 0.0364 Uiso calc R 1.0 4 . .
    H H32C 1.1131 0.3807 0.7660 0.0364 Uiso calc R 1.0 4 . .
    H H33A 1.0152 0.5030 0.6401 0.0337 Uiso calc R 1.0 4 . .
    H H33B 0.9568 0.3729 0.5763 0.0337 Uiso calc R 1.0 4 . .
    H H33C 1.0584 0.3738 0.5909 0.0337 Uiso calc R 1.0 4 . .
loop_
    _atom_site_aniso_label
    _atom_site_aniso_U_11
    _atom_site_aniso_U_22
    _atom_site_aniso_U_33
    _atom_site_aniso_U_12
    _atom_site_aniso_U_13
    _atom_site_aniso_U_23
    N1 0.0277(14) 0.0244(11) 0.0255(13) 0.0014(10) 0.0114(11) 0.0024(10)
    N9 0.0296(14) 0.0263(12) 0.0200(13) 0.0024(10) 0.0065(11) 0.0030(10)
    C1 0.0197(15) 0.0222(13) 0.0300(15) -0.0044(11) 0.0073(12) -0.0033(11)
    C2 0.0266(16) 0.0271(13) 0.0236(14) -0.0037(12) 0.0072(13) -0.0006(11)
    C3 0.0304(16) 0.0283(14) 0.0254(15) -0.0047(12) 0.0016(13) 0.0028(11)
    C4 0.0243(15) 0.0222(13) 0.0338(16) -0.0018(11) 0.0038(13) 0.0008(12)
    C5 0.0197(14) 0.0227(13) 0.0301(15) -0.0053(11) 0.0049(12) -0.0033(11)
    C6 0.0227(15) 0.0279(14) 0.0383(17) 0.0020(12) 0.0087(14) -0.0029(12)
    C7 0.0278(16) 0.0334(15) 0.0337(16) -0.0032(12) 0.0149(14) -0.0030(12)
    C8 0.0292(16) 0.0295(14) 0.0283(16) -0.0024(12) 0.0130(13) 0.0012(11)
    C9 0.0257(16) 0.0211(13) 0.0245(15) -0.0055(11) 0.0063(13) -0.0012(10)
    C10 0.0202(15) 0.0199(12) 0.0264(14) -0.0047(11) 0.0050(12) -0.0019(11)
    C11 0.0246(15) 0.0269(13) 0.0246(15) -0.0007(11) 0.0062(13) -0.0006(11)
    C12 0.0272(16) 0.0318(14) 0.0316(16) -0.0002(12) 0.0088(13) 0.0015(12)
    C13 0.0280(16) 0.0259(13) 0.0313(16) -0.0016(12) 0.0071(13) 0.0013(11)
    N21 0.0212(13) 0.0263(12) 0.0237(13) -0.0023(10) 0.0066(11) -0.0048(9)
    N29 0.0204(13) 0.0239(11) 0.0271(13) 0.0013(10) 0.0054(11) -0.0041(9)
    C21 0.0203(15) 0.0220(13) 0.0213(14) -0.0019(11) 0.0055(12) 0.0038(10)
    C22 0.0233(15) 0.0251(13) 0.0227(14) -0.0007(11) 0.0069(12) -0.0021(11)
    C23 0.0249(16) 0.0282(14) 0.0260(15) 0.0025(11) 0.0115(13) 0.0073(11)
    C24 0.0190(15) 0.0329(14) 0.0261(15) -0.0030(11) 0.0068(13) 0.0047(12)
    C25 0.0204(15) 0.0250(13) 0.0219(14) -0.0015(11) 0.0071(12) 0.0049(11)
    C26 0.0244(15) 0.0253(13) 0.0285(16) -0.0070(11) 0.0043(13) -0.0015(11)
    C27 0.0318(17) 0.0213(13) 0.0303(16) -0.0042(12) 0.0092(13) -0.0050(11)
    C28 0.0256(16) 0.0239(13) 0.0274(15) -0.0005(11) 0.0093(13) -0.0021(11)
    C29 0.0213(15) 0.0234(13) 0.0233(14) -0.0014(11) 0.0069(12) 0.0034(11)
    C30 0.0229(15) 0.0168(12) 0.0212(14) -0.0017(11) 0.0078(12) 0.0034(10)
    C31 0.0197(15) 0.0251(13) 0.0264(14) -0.0018(11) 0.0074(12) -0.0033(11)
    C32 0.0227(15) 0.0332(14) 0.0351(16) -0.0022(12) 0.0081(13) -0.0054(12)
    C33 0.0278(16) 0.0281(14) 0.0297(16) -0.0033(12) 0.0102(13) -0.0024(11)
_geom_special_details
;
ENTER SPECIAL DETAILS OF THE MOLECULAR GEOMETRY
;
loop_
    _geom_bond_atom_site_label_1
    _geom_bond_atom_site_label_2
    _geom_bond_site_symmetry_1
    _geom_bond_site_symmetry_2
    _geom_bond_distance
    _geom_bond_publ_flag
    N1 C1 . . 1.407(3) no
    N1 C11 . . 1.479(4) no
    N9 C9 . . 1.406(3) no
    N9 C11 . . 1.468(4) no
    C1 C2 . . 1.381(4) no
    C1 C10 . . 1.429(4) no
    C2 C3 . . 1.405(4) no
    C3 C4 . . 1.371(5) no
    C4 C5 . . 1.418(4) no
    C5 C6 . . 1.422(4) no
    C5 C10 . . 1.416(4) no
    C6 C7 . . 1.374(4) no
    C7 C8 . . 1.398(4) no
    C8 C9 . . 1.379(4) no
    C9 C10 . . 1.427(4) no
    C11 C12 . . 1.518(4) no
    C11 C13 . . 1.532(4) no
    N21 C21 . . 1.386(3) no
    N21 C31 . . 1.475(4) no
    N29 C29 . . 1.404(3) no
    N29 C31 . . 1.480(3) no
    C21 C22 . . 1.383(4) no
    C21 C30 . . 1.438(3) no
    C22 C23 . . 1.410(4) no
    C23 C24 . . 1.373(4) no
    C24 C25 . . 1.423(4) no
    C25 C26 . . 1.416(4) no
    C25 C30 . . 1.414(3) no
    C26 C27 . . 1.374(4) no
    C27 C28 . . 1.402(4) no
    C28 C29 . . 1.382(4) no
    C29 C30 . . 1.430(4) no
    C31 C32 . . 1.504(3) no
    C31 C33 . . 1.531(4) no
    N1 H1n . . 0.93(3) no
    N9 H9n . . 0.88(3) no
    C2 H2 . . 0.950 no
    C3 H3 . . 0.950 no
    C4 H4 . . 0.950 no
    C6 H6 . . 0.950 no
    C7 H7 . . 0.950 no
    C8 H8 . . 0.950 no
    C12 H12A . . 0.980 no
    C12 H12B . . 0.980 no
    C12 H12C . . 0.980 no
    C13 H13A . . 0.980 no
    C13 H13B . . 0.980 no
    C13 H13C . . 0.980 no
    N21 H21n . . 0.88(3) no
    N29 H29n . . 0.85(3) no
    C22 H22 . . 0.950 no
    C23 H23 . . 0.950 no
    C24 H24 . . 0.950 no
    C26 H26 . . 0.950 no
    C27 H27 . . 0.950 no
    C28 H28 . . 0.950 no
    C32 H32A . . 0.980 no
    C32 H32B . . 0.980 no
    C32 H32C . . 0.980 no
    C33 H33A . . 0.980 no
    C33 H33B . . 0.980 no
    C33 H33C . . 0.980 no
loop_
    _geom_contact_atom_site_label_1
    _geom_contact_atom_site_label_2
    _geom_contact_distance
    _geom_contact_site_symmetry_1
    _geom_contact_site_symmetry_2
    _geom_contact_publ_flag
    N1 C9 2.804(4) . . no
    N9 C1 2.789(4) . . no
    C1 C4 2.808(4) . . no
    C1 C13 3.147(4) . . no
    C2 C5 2.822(4) . . no
    C3 C10 2.789(4) . . no
    C5 C8 2.817(4) . . no
    C6 C9 2.806(4) . . no
    C7 C10 2.791(4) . . no
    C9 C13 3.101(4) . . no
    C10 C11 2.840(4) . . no
    C10 C13 3.418(4) . . no
    N21 C29 2.776(4) . . no
    N29 C21 2.800(4) . . no
    C21 C24 2.829(4) . . no
    C21 C33 3.028(4) . . no
    C22 C25 2.817(4) . . no
    C23 C30 2.794(4) . . no
    C25 C28 2.819(4) . . no
    C26 C29 2.810(4) . . no
    C27 C30 2.789(4) . . no
    C29 C33 3.089(4) . . no
    C30 C31 2.819(4) . . no
    C30 C33 3.321(4) . . no
    N1 C22 3.593(4) . 4_554 no
    N1 C23 3.581(4) . 4_554 no
    N1 C32 3.516(4) . 3_766 no
    N9 C24 3.526(4) . . no
    N9 C27 3.541(4) . 1_565 no
    C4 C13 3.413(4) . 1_565 no
    C8 C26 3.521(4) . 1_565 no
    C9 C26 3.401(4) . 1_565 no
    C13 C4 3.413(4) . 1_545 no
    N21 N29 3.229(3) . 2_756 no
    N29 N21 3.229(3) . 2_746 no
    C22 N1 3.593(4) . 4_555 no
    C23 N1 3.581(4) . 4_555 no
    C24 N9 3.526(4) . . no
    C26 C8 3.521(4) . 1_545 no
    C26 C9 3.401(4) . 1_545 no
    C27 N9 3.541(4) . 1_545 no
    C29 C32 3.573(4) . 2_746 no
    C30 C32 3.535(4) . 2_746 no
    C32 N1 3.516(4) . 3_766 no
    C32 C29 3.573(4) . 2_756 no
    C32 C30 3.535(4) . 2_756 no
    N1 H2 2.6386 . . no
    N1 H12A 2.6111 . . no
    N1 H12B 2.6002 . . no
    N1 H12C 3.2706 . . no
    N1 H13A 2.6998 . . no
    N1 H13B 2.6978 . . no
    N1 H13C 3.3294 . . no
    N1 H9n 3.16(3) . . no
    N9 H8 2.6451 . . no
    N9 H12A 2.5773 . . no
    N9 H12B 3.2719 . . no
    N9 H12C 2.6654 . . no
    N9 H13A 3.3094 . . no
    N9 H13B 2.6666 . . no
    N9 H13C 2.6832 . . no
    N9 H1n 3.20(3) . . no
    C1 H3 3.2611 . . no
    C1 H13A 3.4788 . . no
    C1 H13B 2.8816 . . no
    C2 H4 3.2775 . . no
    C2 H1n 2.56(3) . . no
    C4 H2 3.2743 . . no
    C4 H6 2.6865 . . no
    C5 H3 3.2735 . . no
    C5 H7 3.2793 . . no
    C6 H4 2.6848 . . no
    C6 H8 3.2684 . . no
    C8 H6 3.2718 . . no
    C8 H9n 2.53(3) . . no
    C9 H7 3.2583 . . no
    C9 H13B 2.8178 . . no
    C9 H13C 3.4372 . . no
    C10 H2 3.2938 . . no
    C10 H4 3.2984 . . no
    C10 H6 3.3005 . . no
    C10 H8 3.2887 . . no
    C10 H13B 2.9537 . . no
    C10 H9n 3.17(3) . . no
    C10 H1n 3.23(3) . . no
    C12 H13A 2.7073 . . no
    C12 H13B 3.3548 . . no
    C12 H13C 2.7058 . . no
    C12 H9n 2.61(3) . . no
    C12 H1n 2.61(3) . . no
    C13 H12A 3.3566 . . no
    C13 H12B 2.7297 . . no
    C13 H12C 2.6775 . . no
    C13 H9n 2.73(3) . . no
    C13 H1n 2.77(3) . . no
    H2 H3 2.3459 . . no
    H2 H1n 2.4150 . . no
    H3 H4 2.3076 . . no
    H4 H6 2.5325 . . no
    H6 H7 2.3131 . . no
    H7 H8 2.3375 . . no
    H8 H9n 2.4025 . . no
    H12A H13C 3.5835 . . no
    H12A H9n 2.8024 . . no
    H12A H1n 2.8756 . . no
    H12B H13A 2.5585 . . no
    H12B H13C 3.0303 . . no
    H12B H9n 3.5319 . . no
    H12B H1n 2.4339 . . no
    H12C H13A 2.9546 . . no
    H12C H13B 3.5735 . . no
    H12C H13C 2.5009 . . no
    H12C H9n 2.5185 . . no
    H12C H1n 3.5197 . . no
    H13A H1n 2.6343 . . no
    H13B H9n 3.0071 . . no
    H13B H1n 3.0686 . . no
    H13C H9n 2.6096 . . no
    N21 H29n 3.10(3) . . no
    N21 H22 2.6543 . . no
    N21 H32A 3.2749 . . no
    N21 H32B 2.5816 . . no
    N21 H32C 2.6660 . . no
    N21 H33A 2.6732 . . no
    N21 H33B 2.6669 . . no
    N21 H33C 3.3100 . . no
    N29 H21n 3.12(3) . . no
    N29 H28 2.6364 . . no
    N29 H32A 2.6025 . . no
    N29 H32B 2.6007 . . no
    N29 H32C 3.2663 . . no
    N29 H33A 3.3292 . . no
    N29 H33B 2.6812 . . no
    N29 H33C 2.7158 . . no
    C21 H23 3.2755 . . no
    C21 H33A 3.3374 . . no
    C21 H33B 2.7385 . . no
    C22 H21n 2.60(3) . . no
    C22 H24 3.2822 . . no
    C24 H22 3.2747 . . no
    C24 H26 2.6750 . . no
    C25 H23 3.2772 . . no
    C25 H27 3.2739 . . no
    C26 H24 2.6798 . . no
    C26 H28 3.2725 . . no
    C28 H29n 2.56(3) . . no
    C28 H26 3.2757 . . no
    C29 H27 3.2628 . . no
    C29 H33B 2.7948 . . no
    C29 H33C 3.4368 . . no
    C30 H21n 3.19(3) . . no
    C30 H29n 3.15(3) . . no
    C30 H22 3.2913 . . no
    C30 H24 3.3044 . . no
    C30 H26 3.2958 . . no
    C30 H28 3.2927 . . no
    C30 H33B 2.8207 . . no
    C32 H21n 2.54(3) . . no
    C32 H29n 2.55(3) . . no
    C32 H33A 2.7154 . . no
    C32 H33B 3.3464 . . no
    C32 H33C 2.6955 . . no
    C33 H21n 2.72(3) . . no
    C33 H29n 2.70(3) . . no
    C33 H32A 2.7227 . . no
    C33 H32B 3.3512 . . no
    C33 H32C 2.6755 . . no
    H21n H22 2.4816 . . no
    H21n H32A 3.4591 . . no
    H21n H32B 2.7206 . . no
    H21n H32C 2.4382 . . no
    H21n H33A 2.5955 . . no
    H21n H33B 3.0340 . . no
    H21n H33C 3.5867 . . no
    H29n H28 2.4525 . . no
    H29n H32A 2.4030 . . no
    H29n H32B 2.8080 . . no
    H29n H32C 3.4507 . . no
    H29n H33A 3.5809 . . no
    H29n H33B 2.9771 . . no
    H29n H33C 2.6048 . . no
    H22 H23 2.3458 . . no
    H23 H24 2.3130 . . no
    H24 H26 2.5211 . . no
    H26 H27 2.3115 . . no
    H27 H28 2.3423 . . no
    H32A H33A 3.0419 . . no
    H32A H33B 3.5989 . . no
    H32A H33C 2.5440 . . no
    H32B H33A 3.5913 . . no
    H32B H33C 3.5996 . . no
    H32C H33A 2.5146 . . no
    H32C H33B 3.5739 . . no
    H32C H33C 2.9414 . . no
    N1 H27 3.2088 . 1_565 no
    N1 H32A 2.8729 . 3_766 no
    N1 H32C 3.2841 . 3_766 no
    N1 H33C 3.3541 . 3_766 no
    N9 H26 3.3501 . 1_565 no
    N9 H27 2.8726 . 1_565 no
    C1 H4 3.0226 . 2_645 no
    C1 H27 3.4768 . 1_565 no
    C1 H32A 3.1334 . 3_766 no
    C2 H4 3.2340 . 2_645 no
    C2 H6 3.4343 . 2_645 no
    C2 H32A 3.0689 . 3_766 no
    C3 H4 3.3428 . 2_645 no
    C3 H7 3.4852 . 4_564 no
    C3 H8 3.4420 . 4_564 no
    C3 H13A 3.1595 . 1_565 no
    C3 H13B 3.2186 . 2_655 no
    C3 H23 3.3451 . 4_564 no
    C4 H4 3.2736 . 2_645 no
    C4 H13A 3.1260 . 1_565 no
    C4 H13B 3.3632 . 1_565 no
    C4 H13B 2.7866 . 2_655 no
    C4 H13C 3.1820 . 1_565 no
    C5 H4 3.0475 . 2_645 no
    C5 H13B 3.5298 . 2_655 no
    C5 H13C 3.1957 . 1_565 no
    C5 H26 3.0389 . 1_565 no
    C6 H13C 3.4981 . 1_565 no
    C6 H23 3.0985 . 3_666 no
    C6 H24 3.1342 . 3_666 no
    C6 H26 3.0731 . 1_565 no
    C7 H3 3.3823 . 4_565 no
    C7 H8 3.2563 . 3_666 no
    C7 H23 3.4722 . 3_666 no
    C7 H24 3.4416 . 1_565 no
    C7 H24 3.3068 . 3_666 no
    C7 H26 2.9531 . 1_565 no
    C8 H3 3.2750 . 4_565 no
    C8 H7 3.2821 . 3_666 no
    C8 H23 3.5491 . . no
    C8 H26 2.7632 . 1_565 no
    C9 H26 2.6822 . 1_565 no
    C9 H27 3.2013 . 1_565 no
    C10 H4 2.9010 . 2_645 no
    C10 H26 2.8428 . 1_565 no
    C10 H27 3.4259 . 1_565 no
    C11 H27 3.4733 . 1_565 no
    C12 H29n 3.33(3) . 3_756 no
    C12 H22 3.3848 . 4_554 no
    C12 H28 3.2555 . 3_756 no
    C12 H33A 3.3470 . 3_766 no
    C12 H33B 3.1989 . . no
    C12 H33C 3.2500 . 3_766 no
    C13 H4 3.3865 . 1_545 no
    C13 H4 3.4499 . 2_645 no
    C13 H22 3.5020 . 4_554 no
    C13 H23 3.3636 . 4_554 no
    C13 H26 3.5643 . . no
    H2 H6 3.3533 . 2_645 no
    H2 H8 3.4300 . 4_564 no
    H2 C23 3.5084 . 4_554 no
    H2 C24 3.0379 . 4_554 no
    H2 C25 3.3639 . 4_554 no
    H2 C32 3.3457 . 3_766 no
    H2 H24 3.0432 . 4_554 no
    H2 H32A 2.8014 . 3_766 no
    H2 H32B 3.4840 . 3_766 no
    H2 H32C 3.2366 . 3_766 no
    H3 C7 3.3823 . 4_564 no
    H3 C8 3.2750 . 4_564 no
    H3 H7 2.8157 . 4_564 no
    H3 H8 2.6041 . 4_564 no
    H3 H13A 3.2995 . 1_565 no
    H3 H13B 3.2593 . 2_655 no
    H3 H23 2.7873 . 4_564 no
    H4 C1 3.0226 . 2_655 no
    H4 C2 3.2340 . 2_655 no
    H4 C3 3.3428 . 2_655 no
    H4 C4 3.2736 . 2_655 no
    H4 C5 3.0475 . 2_655 no
    H4 C10 2.9010 . 2_655 no
    H4 C13 3.3865 . 1_565 no
    H4 C13 3.4499 . 2_655 no
    H4 H13A 3.2321 . 1_565 no
    H4 H13B 3.0647 . 1_565 no
    H4 H13B 2.5235 . 2_655 no
    H4 H13C 3.2978 . 1_565 no
    H6 C2 3.4343 . 2_655 no
    H6 H2 3.3533 . 2_655 no
    H6 H7 3.1679 . 3_676 no
    H6 C23 3.3009 . 3_666 no
    H6 C24 3.1308 . 3_666 no
    H6 H23 2.8223 . 3_666 no
    H6 H24 2.4821 . 3_666 no
    H7 C3 3.4852 . 4_565 no
    H7 C8 3.2821 . 3_666 no
    H7 H3 2.8157 . 4_565 no
    H7 H6 3.1679 . 3_676 no
    H7 H8 2.9778 . 3_666 no
    H7 C24 3.5757 . 3_666 no
    H7 H23 3.4557 . 3_666 no
    H7 H24 3.4063 . 1_565 no
    H7 H24 2.8182 . 3_666 no
    H7 H26 3.5435 . 1_565 no
    H8 C3 3.4420 . 4_565 no
    H8 C7 3.2563 . 3_666 no
    H8 H2 3.4300 . 4_565 no
    H8 H3 2.6041 . 4_565 no
    H8 H7 2.9778 . 3_666 no
    H8 C23 2.9872 . . no
    H8 C24 3.4399 . . no
    H8 H23 2.6159 . . no
    H8 H24 3.4350 . . no
    H8 H26 3.2782 . 1_565 no
    H12A C33 3.4131 . . no
    H12A C33 2.9801 . 3_766 no
    H12A H27 3.0090 . 1_565 no
    H12A H28 2.9433 . 3_756 no
    H12A H33A 2.7227 . 3_766 no
    H12A H33B 2.5307 . . no
    H12A H33B 3.4961 . 3_766 no
    H12A H33C 3.5273 . . no
    H12A H33C 2.3971 . 3_766 no
    H12B N21 3.4143 . 4_554 no
    H12B N29 3.3243 . 3_756 no
    H12B C21 3.4228 . 4_554 no
    H12B C22 2.9547 . 4_554 no
    H12B H21n 3.1389 . 4_554 no
    H12B H29n 2.6812 . 3_756 no
    H12B H22 2.4947 . 4_554 no
    H12B H28 3.0861 . 3_756 no
    H12B H33A 3.0943 . 3_766 no
    H12B H33C 3.4433 . 3_766 no
    H12C C25 2.7718 . . no
    H12C C26 2.7575 . . no
    H12C C27 2.9033 . . no
    H12C C28 3.0393 . . no
    H12C C29 3.0507 . . no
    H12C C30 2.9201 . . no
    H12C H29n 3.1687 . 3_756 no
    H12C H26 3.2466 . . no
    H12C H27 3.4716 . . no
    H12C H28 3.1900 . 3_756 no
    H12C H33B 2.9969 . . no
    H13A C3 3.1595 . 1_545 no
    H13A C4 3.1260 . 1_545 no
    H13A H3 3.2995 . 1_545 no
    H13A H4 3.2321 . 1_545 no
    H13A C22 3.0453 . 4_554 no
    H13A C23 2.9871 . 4_554 no
    H13A H22 2.6455 . 4_554 no
    H13A H23 2.5254 . 4_554 no
    H13B C3 3.2186 . 2_645 no
    H13B C4 3.3632 . 1_545 no
    H13B C4 2.7866 . 2_645 no
    H13B C5 3.5298 . 2_645 no
    H13B H3 3.2593 . 2_645 no
    H13B H4 3.0647 . 1_545 no
    H13B H4 2.5235 . 2_645 no
    H13B H23 3.4602 . 4_554 no
    H13C C4 3.1820 . 1_545 no
    H13C C5 3.1957 . 1_545 no
    H13C C6 3.4981 . 1_545 no
    H13C H4 3.2978 . 1_545 no
    H13C C24 3.3904 . . no
    H13C C25 3.2808 . . no
    H13C C26 2.9227 . . no
    H13C H24 3.1356 . . no
    H13C H26 2.6146 . . no
    H9n C22 3.37(3) . . no
    H9n C23 2.89(3) . . no
    H9n C24 2.67(3) . . no
    H9n C25 2.96(3) . . no
    H9n C30 3.41(3) . . no
    H9n H23 3.2829 . . no
    H9n H24 2.9522 . . no
    H9n H27 3.3681 . 1_565 no
    H1n C21 3.20(3) . 4_554 no
    H1n C22 2.75(3) . 4_554 no
    H1n C23 2.79(3) . 4_554 no
    H1n C24 3.27(3) . 4_554 no
    H1n C32 3.16(3) . 3_766 no
    H1n H22 3.0137 . 4_554 no
    H1n H23 3.0707 . 4_554 no
    H1n H32A 2.7368 . 3_766 no
    H1n H32C 2.7066 . 3_766 no
    H1n H33A 3.5589 . 3_766 no
    H1n H33C 3.4702 . 3_766 no
    N21 H12B 3.4143 . 4_555 no
    N21 H21n 3.43(3) . 2_746 no
    N21 H29n 3.44(3) . 2_756 no
    N21 H32B 3.3261 . 2_756 no
    N21 H32C 3.1878 . 2_746 no
    N21 H33A 3.1063 . 2_746 no
    N29 H12B 3.3243 . 3_756 no
    N29 H21n 2.36(3) . 2_746 no
    N29 H22 3.4504 . 2_746 no
    N29 H28 3.3733 . 3_756 no
    N29 H32C 3.2210 . 2_746 no
    C21 H12B 3.4228 . 4_555 no
    C21 H1n 3.20(3) . 4_555 no
    C21 H32B 3.5102 . 2_756 no
    C21 H32C 2.8885 . 2_746 no
    C22 H12B 2.9547 . 4_555 no
    C22 H13A 3.0453 . 4_555 no
    C22 H9n 3.37(3) . . no
    C22 H1n 2.75(3) . 4_555 no
    C22 H32B 3.2046 . 2_756 no
    C23 H2 3.5084 . 4_555 no
    C23 H6 3.3009 . 3_666 no
    C23 H8 2.9872 . . no
    C23 H13A 2.9871 . 4_555 no
    C23 H9n 2.89(3) . . no
    C23 H1n 2.79(3) . 4_555 no
    C24 H2 3.0379 . 4_555 no
    C24 H6 3.1308 . 3_666 no
    C24 H7 3.5757 . 3_666 no
    C24 H8 3.4399 . . no
    C24 H13C 3.3904 . . no
    C24 H9n 2.67(3) . . no
    C24 H1n 3.27(3) . 4_555 no
    C25 H2 3.3639 . 4_555 no
    C25 H12C 2.7718 . . no
    C25 H13C 3.2808 . . no
    C25 H9n 2.96(3) . . no
    C25 H32C 3.1837 . 2_746 no
    C26 H12C 2.7575 . . no
    C26 H13C 2.9227 . . no
    C27 H12C 2.9033 . . no
    C27 H29n 3.37(3) . 3_756 no
    C27 H33C 3.0795 . 3_756 no
    C28 H12C 3.0393 . . no
    C28 H21n 3.56(3) . 2_746 no
    C28 H29n 3.21(3) . 3_756 no
    C28 H28 3.3031 . 3_756 no
    C28 H32B 3.5320 . 2_746 no
    C28 H32C 3.5052 . 2_746 no
    C28 H33A 3.5240 . 1_545 no
    C28 H33C 3.2005 . 3_756 no
    C29 H12C 3.0507 . . no
    C29 H21n 2.97(3) . 2_746 no
    C29 H28 3.3757 . 3_756 no
    C29 H32B 3.4857 . 2_746 no
    C29 H32C 2.8530 . 2_746 no
    C30 H12C 2.9201 . . no
    C30 H9n 3.41(3) . . no
    C30 H32C 2.6341 . 2_746 no
    C31 H21n 3.22(3) . 2_746 no
    C32 H2 3.3457 . 3_766 no
    C32 H1n 3.16(3) . 3_766 no
    C32 H21n 3.31(3) . 2_746 no
    C32 H22 3.1551 . 2_746 no
    C33 H12A 3.4131 . . no
    C33 H12A 2.9801 . 3_766 no
    C33 H27 3.3678 . 3_756 no
    C33 H28 3.2317 . 3_756 no
    H21n H12B 3.1389 . 4_555 no
    H21n N21 3.43(3) . 2_756 no
    H21n N29 2.36(3) . 2_756 no
    H21n C28 3.56(3) . 2_756 no
    H21n C29 2.97(3) . 2_756 no
    H21n C31 3.22(3) . 2_756 no
    H21n C32 3.31(3) . 2_756 no
    H21n H29n 2.62(4) . 2_756 no
    H21n H28 3.5955 . 2_756 no
    H21n H32A 3.5842 . 2_756 no
    H21n H32B 2.7055 . 2_756 no
    H21n H33A 3.3080 . 2_746 no
    H29n C12 3.33(3) . 3_756 no
    H29n H12B 2.6812 . 3_756 no
    H29n H12C 3.1687 . 3_756 no
    H29n N21 3.44(3) . 2_746 no
    H29n C27 3.37(3) . 3_756 no
    H29n C28 3.21(3) . 3_756 no
    H29n H21n 2.62(4) . 2_746 no
    H29n H22 3.1411 . 2_746 no
    H29n H27 3.2349 . 3_756 no
    H29n H28 2.9429 . 3_756 no
    H22 C12 3.3848 . 4_555 no
    H22 C13 3.5020 . 4_555 no
    H22 H12B 2.4947 . 4_555 no
    H22 H13A 2.6455 . 4_555 no
    H22 H1n 3.0137 . 4_555 no
    H22 N29 3.4504 . 2_756 no
    H22 C32 3.1551 . 2_756 no
    H22 H29n 3.1411 . 2_756 no
    H22 H32A 2.8427 . 2_756 no
    H22 H32B 2.6236 . 2_756 no
    H23 C3 3.3451 . 4_565 no
    H23 C6 3.0985 . 3_666 no
    H23 C7 3.4722 . 3_666 no
    H23 C8 3.5491 . . no
    H23 C13 3.3636 . 4_555 no
    H23 H3 2.7873 . 4_565 no
    H23 H6 2.8223 . 3_666 no
    H23 H7 3.4557 . 3_666 no
    H23 H8 2.6159 . . no
    H23 H13A 2.5254 . 4_555 no
    H23 H13B 3.4602 . 4_555 no
    H23 H9n 3.2829 . . no
    H23 H1n 3.0707 . 4_555 no
    H24 C6 3.1342 . 3_666 no
    H24 C7 3.4416 . 1_545 no
    H24 C7 3.3068 . 3_666 no
    H24 H2 3.0432 . 4_555 no
    H24 H6 2.4821 . 3_666 no
    H24 H7 3.4063 . 1_545 no
    H24 H7 2.8182 . 3_666 no
    H24 H8 3.4350 . . no
    H24 H13C 3.1356 . . no
    H24 H9n 2.9522 . . no
    H26 N9 3.3501 . 1_545 no
    H26 C5 3.0389 . 1_545 no
    H26 C6 3.0731 . 1_545 no
    H26 C7 2.9531 . 1_545 no
    H26 C8 2.7632 . 1_545 no
    H26 C9 2.6822 . 1_545 no
    H26 C10 2.8428 . 1_545 no
    H26 C13 3.5643 . . no
    H26 H7 3.5435 . 1_545 no
    H26 H8 3.2782 . 1_545 no
    H26 H12C 3.2466 . . no
    H26 H13C 2.6146 . . no
    H27 N1 3.2088 . 1_545 no
    H27 N9 2.8726 . 1_545 no
    H27 C1 3.4768 . 1_545 no
    H27 C9 3.2013 . 1_545 no
    H27 C10 3.4259 . 1_545 no
    H27 C11 3.4733 . 1_545 no
    H27 H12A 3.0090 . 1_545 no
    H27 H12C 3.4716 . . no
    H27 H9n 3.3681 . 1_545 no
    H27 C33 3.3678 . 3_756 no
    H27 H29n 3.2349 . 3_756 no
    H27 H32A 3.3116 . 3_756 no
    H27 H33C 2.4122 . 3_756 no
    H28 C12 3.2555 . 3_756 no
    H28 H12A 2.9433 . 3_756 no
    H28 H12B 3.0861 . 3_756 no
    H28 H12C 3.1900 . 3_756 no
    H28 N29 3.3733 . 3_756 no
    H28 C28 3.3031 . 3_756 no
    H28 C29 3.3757 . 3_756 no
    H28 C33 3.2317 . 3_756 no
    H28 H21n 3.5955 . 2_746 no
    H28 H29n 2.9429 . 3_756 no
    H28 H28 3.0967 . 3_756 no
    H28 H33A 3.1040 . 1_545 no
    H28 H33B 3.0022 . 3_756 no
    H28 H33C 2.6672 . 3_756 no
    H32A N1 2.8729 . 3_766 no
    H32A C1 3.1334 . 3_766 no
    H32A C2 3.0689 . 3_766 no
    H32A H2 2.8014 . 3_766 no
    H32A H1n 2.7368 . 3_766 no
    H32A H21n 3.5842 . 2_746 no
    H32A H22 2.8427 . 2_746 no
    H32A H27 3.3116 . 3_756 no
    H32B H2 3.4840 . 3_766 no
    H32B N21 3.3261 . 2_746 no
    H32B C21 3.5102 . 2_746 no
    H32B C22 3.2046 . 2_746 no
    H32B C28 3.5320 . 2_756 no
    H32B C29 3.4857 . 2_756 no
    H32B H21n 2.7055 . 2_746 no
    H32B H22 2.6236 . 2_746 no
    H32B H33A 3.0150 . 2_746 no
    H32C N1 3.2841 . 3_766 no
    H32C H2 3.2366 . 3_766 no
    H32C H1n 2.7066 . 3_766 no
    H32C N21 3.1878 . 2_756 no
    H32C N29 3.2210 . 2_756 no
    H32C C21 2.8885 . 2_756 no
    H32C C25 3.1837 . 2_756 no
    H32C C28 3.5052 . 2_756 no
    H32C C29 2.8530 . 2_756 no
    H32C C30 2.6341 . 2_756 no
    H33A C12 3.3470 . 3_766 no
    H33A H12A 2.7227 . 3_766 no
    H33A H12B 3.0943 . 3_766 no
    H33A H1n 3.5589 . 3_766 no
    H33A N21 3.1063 . 2_756 no
    H33A C28 3.5240 . 1_565 no
    H33A H21n 3.3080 . 2_756 no
    H33A H28 3.1040 . 1_565 no
    H33A H32B 3.0150 . 2_756 no
    H33B C12 3.1989 . . no
    H33B H12A 2.5307 . . no
    H33B H12A 3.4961 . 3_766 no
    H33B H12C 2.9969 . . no
    H33B H28 3.0022 . 3_756 no
    H33B H33C 3.4670 . 3_766 no
    H33C N1 3.3541 . 3_766 no
    H33C C12 3.2500 . 3_766 no
    H33C H12A 3.5273 . . no
    H33C H12A 2.3971 . 3_766 no
    H33C H12B 3.4433 . 3_766 no
    H33C H1n 3.4702 . 3_766 no
    H33C C27 3.0795 . 3_756 no
    H33C C28 3.2005 . 3_756 no
    H33C H27 2.4122 . 3_756 no
    H33C H28 2.6672 . 3_756 no
    H33C H33B 3.4670 . 3_766 no
loop_
    _geom_angle_atom_site_label_1
    _geom_angle_atom_site_label_2
    _geom_angle_atom_site_label_3
    _geom_angle_site_symmetry_1
    _geom_angle_site_symmetry_2
    _geom_angle_site_symmetry_3
    _geom_angle
    _geom_angle_publ_flag
    C1 N1 C11 . . . 118.4(3) no
    C9 N9 C11 . . . 118.37(19) no
    N1 C1 C2 . . . 122.4(3) no
    N1 C1 C10 . . . 117.7(2) no
    C2 C1 C10 . . . 119.9(2) no
    C1 C2 C3 . . . 119.7(3) no
    C2 C3 C4 . . . 121.6(3) no
    C3 C4 C5 . . . 120.2(3) no
    C4 C5 C6 . . . 122.6(3) no
    C4 C5 C10 . . . 118.7(3) no
    C6 C5 C10 . . . 118.6(3) no
    C5 C6 C7 . . . 120.2(3) no
    C6 C7 C8 . . . 121.4(3) no
    C7 C8 C9 . . . 120.1(3) no
    N9 C9 C8 . . . 123.0(2) no
    N9 C9 C10 . . . 117.0(3) no
    C8 C9 C10 . . . 119.8(2) no
    C1 C10 C5 . . . 119.9(2) no
    C1 C10 C9 . . . 120.3(2) no
    C5 C10 C9 . . . 119.8(3) no
    N1 C11 N9 . . . 106.33(18) no
    N1 C11 C12 . . . 107.6(3) no
    N1 C11 C13 . . . 111.97(18) no
    N9 C11 C12 . . . 108.72(19) no
    N9 C11 C13 . . . 111.0(3) no
    C12 C11 C13 . . . 111.01(19) no
    C21 N21 C31 . . . 117.6(2) no
    C29 N29 C31 . . . 117.32(19) no
    N21 C21 C22 . . . 124.2(2) no
    N21 C21 C30 . . . 116.9(3) no
    C22 C21 C30 . . . 118.8(2) no
    C21 C22 C23 . . . 120.6(3) no
    C22 C23 C24 . . . 121.4(3) no
    C23 C24 C25 . . . 119.9(2) no
    C24 C25 C26 . . . 122.2(2) no
    C24 C25 C30 . . . 119.0(2) no
    C26 C25 C30 . . . 118.8(3) no
    C25 C26 C27 . . . 120.2(2) no
    C26 C27 C28 . . . 121.5(3) no
    C27 C28 C29 . . . 120.0(3) no
    N29 C29 C28 . . . 122.4(3) no
    N29 C29 C30 . . . 117.9(2) no
    C28 C29 C30 . . . 119.6(2) no
    C21 C30 C25 . . . 120.2(3) no
    C21 C30 C29 . . . 119.7(2) no
    C25 C30 C29 . . . 120.0(2) no
    N21 C31 N29 . . . 105.38(19) no
    N21 C31 C32 . . . 109.3(2) no
    N21 C31 C33 . . . 110.55(19) no
    N29 C31 C32 . . . 108.00(18) no
    N29 C31 C33 . . . 111.9(2) no
    C32 C31 C33 . . . 111.4(2) no
    C1 N1 H1n . . . 114.0(14) no
    C11 N1 H1n . . . 114.2(15) no
    C9 N9 H9n . . . 112.7(18) no
    C11 N9 H9n . . . 114.5(17) no
    C1 C2 H2 . . . 120.147 no
    C3 C2 H2 . . . 120.144 no
    C2 C3 H3 . . . 119.198 no
    C4 C3 H3 . . . 119.197 no
    C3 C4 H4 . . . 119.883 no
    C5 C4 H4 . . . 119.895 no
    C5 C6 H6 . . . 119.925 no
    C7 C6 H6 . . . 119.912 no
    C6 C7 H7 . . . 119.315 no
    C8 C7 H7 . . . 119.307 no
    C7 C8 H8 . . . 119.937 no
    C9 C8 H8 . . . 119.924 no
    C11 C12 H12A . . . 109.477 no
    C11 C12 H12B . . . 109.468 no
    C11 C12 H12C . . . 109.472 no
    H12A C12 H12B . . . 109.474 no
    H12A C12 H12C . . . 109.472 no
    H12B C12 H12C . . . 109.463 no
    C11 C13 H13A . . . 109.472 no
    C11 C13 H13B . . . 109.473 no
    C11 C13 H13C . . . 109.473 no
    H13A C13 H13B . . . 109.459 no
    H13A C13 H13C . . . 109.477 no
    H13B C13 H13C . . . 109.473 no
    C21 N21 H21n . . . 116.9(16) no
    C31 N21 H21n . . . 110.5(18) no
    C29 N29 H29n . . . 114.8(16) no
    C31 N29 H29n . . . 111.0(16) no
    C21 C22 H22 . . . 119.693 no
    C23 C22 H22 . . . 119.705 no
    C22 C23 H23 . . . 119.309 no
    C24 C23 H23 . . . 119.313 no
    C23 C24 H24 . . . 120.020 no
    C25 C24 H24 . . . 120.040 no
    C25 C26 H26 . . . 119.885 no
    C27 C26 H26 . . . 119.879 no
    C26 C27 H27 . . . 119.268 no
    C28 C27 H27 . . . 119.271 no
    C27 C28 H28 . . . 120.016 no
    C29 C28 H28 . . . 120.012 no
    C31 C32 H32A . . . 109.469 no
    C31 C32 H32B . . . 109.478 no
    C31 C32 H32C . . . 109.473 no
    H32A C32 H32B . . . 109.470 no
    H32A C32 H32C . . . 109.469 no
    H32B C32 H32C . . . 109.468 no
    C31 C33 H33A . . . 109.483 no
    C31 C33 H33B . . . 109.470 no
    C31 C33 H33C . . . 109.475 no
    H33A C33 H33B . . . 109.464 no
    H33A C33 H33C . . . 109.468 no
    H33B C33 H33C . . . 109.468 no
loop_
    _geom_torsion_atom_site_label_1
    _geom_torsion_atom_site_label_2
    _geom_torsion_atom_site_label_3
    _geom_torsion_atom_site_label_4
    _geom_torsion_site_symmetry_1
    _geom_torsion_site_symmetry_2
    _geom_torsion_site_symmetry_3
    _geom_torsion_site_symmetry_4
    _geom_torsion
    _geom_torsion_publ_flag
    C1 N1 C11 N9 . . . . -48.8(3) no
    C1 N1 C11 C12 . . . . -165.13(16) no
    C1 N1 C11 C13 . . . . 72.6(3) no
    C11 N1 C1 C2 . . . . -156.31(18) no
    C11 N1 C1 C10 . . . . 27.4(3) no
    C9 N9 C11 N1 . . . . 51.3(3) no
    C9 N9 C11 C12 . . . . 166.88(18) no
    C9 N9 C11 C13 . . . . -70.7(3) no
    C11 N9 C9 C8 . . . . 153.29(19) no
    C11 N9 C9 C10 . . . . -32.0(3) no
    N1 C1 C2 C3 . . . . -175.13(17) no
    N1 C1 C10 C5 . . . . 174.89(17) no
    N1 C1 C10 C9 . . . . -3.6(3) no
    C2 C1 C10 C5 . . . . -1.5(3) no
    C2 C1 C10 C9 . . . . -179.97(18) no
    C10 C1 C2 C3 . . . . 1.1(3) no
    C1 C2 C3 C4 . . . . 0.3(4) no
    C2 C3 C4 C5 . . . . -1.2(4) no
    C3 C4 C5 C6 . . . . -179.83(19) no
    C3 C4 C5 C10 . . . . 0.8(3) no
    C4 C5 C6 C7 . . . . 179.12(19) no
    C4 C5 C10 C1 . . . . 0.6(3) no
    C4 C5 C10 C9 . . . . 179.05(18) no
    C6 C5 C10 C1 . . . . -178.86(18) no
    C6 C5 C10 C9 . . . . -0.4(3) no
    C10 C5 C6 C7 . . . . -1.5(3) no
    C5 C6 C7 C8 . . . . 1.7(4) no
    C6 C7 C8 C9 . . . . 0.1(4) no
    C7 C8 C9 N9 . . . . 172.64(19) no
    C7 C8 C9 C10 . . . . -1.9(4) no
    N9 C9 C10 C1 . . . . 5.7(3) no
    N9 C9 C10 C5 . . . . -172.81(17) no
    C8 C9 C10 C1 . . . . -179.45(18) no
    C8 C9 C10 C5 . . . . 2.1(3) no
    C21 N21 C31 N29 . . . . -55.3(3) no
    C21 N21 C31 C32 . . . . -171.11(16) no
    C21 N21 C31 C33 . . . . 65.9(3) no
    C31 N21 C21 C22 . . . . -150.43(19) no
    C31 N21 C21 C30 . . . . 33.5(3) no
    C29 N29 C31 N21 . . . . 51.7(3) no
    C29 N29 C31 C32 . . . . 168.5(2) no
    C29 N29 C31 C33 . . . . -68.5(3) no
    C31 N29 C29 C28 . . . . 157.1(2) no
    C31 N29 C29 C30 . . . . -27.6(3) no
    N21 C21 C22 C23 . . . . -174.14(19) no
    N21 C21 C30 C25 . . . . 173.37(18) no
    N21 C21 C30 C29 . . . . -4.1(3) no
    C22 C21 C30 C25 . . . . -2.9(3) no
    C22 C21 C30 C29 . . . . 179.64(19) no
    C30 C21 C22 C23 . . . . 1.9(4) no
    C21 C22 C23 C24 . . . . -0.3(4) no
    C22 C23 C24 C25 . . . . -0.3(4) no
    C23 C24 C25 C26 . . . . 178.4(2) no
    C23 C24 C25 C30 . . . . -0.8(4) no
    C24 C25 C26 C27 . . . . -178.6(2) no
    C24 C25 C30 C21 . . . . 2.4(4) no
    C24 C25 C30 C29 . . . . 179.82(19) no
    C26 C25 C30 C21 . . . . -176.83(19) no
    C26 C25 C30 C29 . . . . 0.6(4) no
    C30 C25 C26 C27 . . . . 0.6(4) no
    C25 C26 C27 C28 . . . . -1.7(4) no
    C26 C27 C28 C29 . . . . 1.6(4) no
    C27 C28 C29 N29 . . . . 174.8(2) no
    C27 C28 C29 C30 . . . . -0.4(4) no
    N29 C29 C30 C21 . . . . 1.3(3) no
    N29 C29 C30 C25 . . . . -176.12(18) no
    C28 C29 C30 C21 . . . . 176.72(19) no
    C28 C29 C30 C25 . . . . -0.7(4) no
loop_
    _geom_hbond_atom_site_label_D
    _geom_hbond_atom_site_label_H
    _geom_hbond_atom_site_label_A
    _geom_hbond_site_symmetry_A
    _geom_hbond_distance_DH
    _geom_hbond_distance_HA
    _geom_hbond_distance_DA
    _geom_hbond_angle_DHA
    N21 H21N N29 2_756 0.88(2) 2.36(2) 3.229(4) 170(2)
    N1 H1N Cg1 4_554 0.93(3) 2.93(3) 3.853(3) 170(2)
    N9 H9N Cg1 1_555 0.88(4) 2.85(2) 3.703(3) 164(2)
    C12 H12C Cg2 1_555 0.98 2.55 3.521(3) 172
    C26 H26 Cg3 1_545 0.95 2.53 3.456(3) 164
