# Supplementary material for: 2,2-Dimethyl-2,3-dihydro-1H-perimidine
Source: Acta Crystallogr Sect E Struct Rep Online. 2013 Jan 19;69(Pt 2):o246. doi: 10.1107/S1600536813000986 (PMC3569779; doi:10.1107/S1600536813000986)
Supplement: Supplementary file 2 [file e-69-0o246-Isup2.hkl]

# 
# h,k,l, Fc-squared, Fo-squared, sigma(Fo-squared) and status flag 
# 
data_I
_shelx_title ' SARAH8' 
_shelx_refln_list_code          4 
_shelx_F_calc_maximum      215.59 
_exptl_crystal_F_000       848.00 
_reflns_d_resolution_high  0.8378 
 
loop_ 
 _symmetry_equiv_pos_as_xyz 
 'x, y, z' 
 '-x, y+1/2, -z+1/2' 
 '-x, -y, -z' 
 'x, -y-1/2, z-1/2' 
 
_cell_length_a    16.2608 
_cell_length_b     7.7105 
_cell_length_c    17.4825 
_cell_angle_alpha  90.000 
_cell_angle_beta  106.131 
_cell_angle_gamma  90.000 
 
_shelx_F_squared_multiplier     1.000 
 
loop_ 
 _refln_index_h 
 _refln_index_k 
 _refln_index_l 
 _refln_F_squared_calc 
 _refln_F_squared_meas 
 _refln_F_squared_sigma 
 _refln_observed_status 
   2   0   0      548.68      421.72     22.28 o 
   3   0   0     6029.81     5321.57    175.28 o 
   4   0   0     1289.03     1093.37     40.73 o 
   5   0   0       61.22       34.34      8.98 o 
   6   0   0      623.19      663.62     37.91 o 
   7   0   0     1220.62     1231.77     62.79 o 
   8   0   0       84.24       70.18     12.05 o 
   9   0   0       32.09       46.31     10.14 o 
  10   0   0      770.56      857.06     43.06 o 
  11   0   0      125.59      151.22     26.14 o 
  12   0   0        1.21        1.73      6.74 o 
  13   0   0       28.83       28.72      7.75 o 
  14   0   0      104.68       82.78     21.61 o 
  15   0   0      263.92      278.40     65.79 o 
  16   0   0      127.70       60.13     33.51 o 
  17   0   0       11.67      -39.85     45.28 o 
  18   0   0       78.09       68.94     19.88 o 
   1   1   0      762.25      617.39     11.79 o 
   2   1   0     7993.66     7365.21     70.23 o 
   3   1   0    25060.60    22814.55    129.82 o 
   4   1   0     3041.14     2891.03     45.03 o 
   5   1   0      844.13      751.91     22.49 o 
   6   1   0       71.74       81.49     13.36 o 
   7   1   0        2.53        4.84      9.19 o 
   8   1   0     2115.74     2261.40     60.52 o 
   9   1   0      661.89      605.92    105.17 o 
  10   1   0      114.16      142.52     17.69 o 
  11   1   0        0.86        7.16      8.02 o 
  12   1   0      289.37      263.93     40.03 o 
  13   1   0     1039.67     1066.35    138.21 o 
  14   1   0      971.90      813.61     67.77 o 
  15   1   0      187.48      148.98     28.96 o 
  16   1   0       10.92        7.50     24.83 o 
  17   1   0        9.33       49.64     18.06 o 
  18   1   0       54.55       93.92     30.28 o 
   0   2   0    12458.87    11347.93     82.61 o 
   1   2   0      268.01      268.10     11.86 o 
   2   2   0     2184.16     2063.75     34.57 o 
   3   2   0     2138.52     2097.87     29.73 o 
   4   2   0     3342.40     3150.14     39.09 o 
   5   2   0       86.46       86.94      9.24 o 
   6   2   0     2655.80     2879.93     61.73 o 
   7   2   0      648.50      811.01     32.31 o 
   8   2   0     1212.18     1230.76     39.03 o 
   9   2   0       74.24       78.38     10.11 o 
  10   2   0       17.42       17.11      9.04 o 
  11   2   0        3.99       -5.74     16.81 o 
  12   2   0      307.55      322.90     47.07 o 
  13   2   0      362.83      296.20     83.13 o 
  14   2   0      296.89      295.97     43.70 o 
  15   2   0       93.08      132.14     24.14 o 
  16   2   0       32.22       53.48     21.63 o 
  17   2   0        0.92        2.15     22.35 o 
  18   2   0        0.53       19.82     35.33 o 
   1   3   0      588.41      568.05     23.87 o 
   2   3   0       90.13      103.60     11.65 o 
   3   3   0      454.78      473.43     21.49 o 
   4   3   0      650.64      673.03     23.18 o 
   5   3   0      476.38      531.97     31.03 o 
   6   3   0     2685.80     2951.09     59.20 o 
   7   3   0      357.87      331.95     32.16 o 
   8   3   0        3.82       -1.17      6.90 o 
   9   3   0       16.92       37.94      8.90 o 
  10   3   0       39.31       46.46      9.61 o 
  11   3   0       11.55        9.56      9.45 o 
  12   3   0      109.92      135.11     23.75 o 
  13   3   0      117.13      154.95     40.29 o 
  14   3   0        1.61       14.41     16.58 o 
  15   3   0       64.24       72.91     29.62 o 
  16   3   0       63.52       65.26     24.20 o 
  17   3   0        0.01      -26.13     30.14 o 
   0   4   0       24.40       23.52      5.33 o 
   1   4   0      629.66      677.68     22.86 o 
   2   4   0        8.84       28.30      6.22 o 
   3   4   0      178.00      210.48     25.17 o 
   4   4   0      124.02      153.73     16.26 o 
   5   4   0      155.87      158.23     16.41 o 
   6   4   0       55.26       52.97      8.07 o 
   7   4   0        5.12       16.00      6.80 o 
   8   4   0       53.68       38.54      8.78 o 
   9   4   0        7.87       12.84      6.19 o 
  10   4   0      169.05      137.68     17.40 o 
  11   4   0        0.38       19.71     12.60 o 
  12   4   0       51.27       69.17     17.80 o 
  13   4   0      736.52      712.30    109.56 o 
  14   4   0       16.02       18.55     30.01 o 
  15   4   0        9.36       12.25     12.10 o 
  16   4   0        0.35       -3.14     21.21 o 
   1   5   0      893.71      912.33     38.33 o 
   2   5   0       23.94       19.41      4.11 o 
   3   5   0       22.14       29.77      4.87 o 
   4   5   0        0.24        0.71      4.55 o 
   5   5   0        0.03        0.63      5.31 o 
   6   5   0        5.62        2.31      7.68 o 
   7   5   0       14.09       14.05      7.54 o 
   8   5   0       93.77      109.48     15.64 o 
   9   5   0       33.69       35.45     13.65 o 
  10   5   0      278.15      233.84     36.34 o 
  11   5   0       47.43       60.85     23.82 o 
  12   5   0      535.99      451.90     62.90 o 
  13   5   0      205.30      182.75     50.52 o 
  14   5   0       54.49       48.88     23.41 o 
  15   5   0        0.04       16.69     17.90 o 
   0   6   0     1060.66     1194.59     53.59 o 
   1   6   0      622.40      581.35     32.85 o 
   2   6   0      167.49      150.49     15.53 o 
   3   6   0      253.22      268.57     32.98 o 
   4   6   0        0.74        1.60      8.27 o 
   5   6   0        0.66        1.34      5.71 o 
   6   6   0      144.92      127.22     17.26 o 
   7   6   0      233.69      216.99     29.69 o 
   8   6   0       41.48       47.33     14.48 o 
   9   6   0      339.26      369.04     52.18 o 
  10   6   0       26.57        6.52     20.46 o 
  11   6   0       46.68       32.72     16.83 o 
  12   6   0       86.70      137.24     23.73 o 
  13   6   0        4.53       42.55     30.32 o 
  14   6   0       11.70       71.59     47.32 o 
   1   7   0       11.87       10.55      5.45 o 
   2   7   0       14.39       19.66      6.66 o 
   3   7   0       21.24       15.29      7.18 o 
   4   7   0       14.86       20.37      6.11 o 
   5   7   0      774.98      908.36     85.18 o 
   6   7   0      259.00      315.35     78.51 o 
   7   7   0       25.72       32.04     12.34 o 
   8   7   0      333.51      313.89     51.06 o 
   9   7   0      146.98      116.59     27.53 o 
  10   7   0       72.47       49.19     19.18 o 
  11   7   0       25.09       24.73     17.81 o 
  12   7   0       44.97       49.24     26.94 o 
   0   8   0      292.27      247.36     66.70 o 
   1   8   0      180.82      164.69     29.29 o 
   2   8   0       42.99       45.69     16.72 o 
   3   8   0       67.06       95.31     14.20 o 
   4   8   0       10.28       11.31     20.18 o 
   5   8   0      272.04      253.07     63.81 o 
   6   8   0      111.28       99.48     46.29 o 
   7   8   0      198.97      153.97     29.74 o 
   8   8   0       12.49        0.63     25.76 o 
   9   8   0       20.66       39.12     56.09 o 
   1   9   0      141.90      167.71     75.22 o 
   2   9   0       18.07       39.48     15.44 o 
   3   9   0       52.40       72.87     41.28 o 
 -18   1   1        0.05       14.35     21.32 o 
 -17   1   1       11.70       -0.70     23.97 o 
 -16   1   1        5.57        3.99     13.77 o 
 -15   1   1      103.21      101.76     20.62 o 
 -14   1   1      366.55      375.21     53.92 o 
 -13   1   1     1039.67     1048.07    131.80 o 
 -12   1   1       36.55       44.03     13.89 o 
 -11   1   1       57.57       59.36     14.07 o 
 -10   1   1       82.66      103.27     14.92 o 
  -9   1   1        3.68       10.18      8.74 o 
  -8   1   1      542.12      478.10     90.64 o 
  -7   1   1       54.56       57.89      9.26 o 
  -6   1   1       54.18       32.06      9.85 o 
  -5   1   1        6.04        7.16      5.15 o 
  -4   1   1     1877.33     1718.45     27.02 o 
  -3   1   1      339.99      327.38     11.29 o 
  -2   1   1      313.95      286.38      8.29 o 
  -1   1   1      258.60      236.55      7.73 o 
   0   1   1      250.85      240.11      6.90 o 
   1   1   1    24189.56    21335.85     91.61 o 
   2   1   1      529.57      471.28     17.24 o 
   3   1   1     9976.17     9039.73     75.30 o 
   4   1   1     4848.85     4881.43     49.50 o 
   5   1   1      706.78      770.01     23.55 o 
   6   1   1        6.17       11.89      6.62 o 
   7   1   1     2579.96     2686.27     61.07 o 
   8   1   1      547.85      492.17     31.60 o 
   9   1   1     1143.51     1193.20     40.72 o 
  10   1   1      183.37      179.47     22.78 o 
  11   1   1     1744.28     1843.50     51.31 o 
  12   1   1        0.90        0.51      9.28 o 
  13   1   1      650.92      639.63     51.67 o 
  14   1   1       99.15       94.03     28.29 o 
  15   1   1       79.03      104.21     23.53 o 
  16   1   1        9.81       -7.23     29.81 o 
  17   1   1      114.23      153.20     20.57 o 
  18   1   1       17.41       12.08     22.13 o 
 -18   2   1        0.61       26.00     22.13 o 
 -17   2   1       37.71        6.00     23.42 o 
 -16   2   1        0.39       18.45     13.21 o 
 -15   2   1       22.50       23.35     10.85 o 
 -14   2   1       24.44       24.42     14.26 o 
 -13   2   1       14.65       26.32     12.72 o 
 -12   2   1      158.77      163.69     29.96 o 
 -11   2   1      258.88      261.57     39.00 o 
 -10   2   1      198.11      179.55     21.82 o 
  -9   2   1      235.98      217.40     26.39 o 
  -8   2   1       85.62       93.42     13.58 o 
  -7   2   1     2951.42     3201.14     50.00 o 
  -6   2   1      611.53      617.72     25.85 o 
  -5   2   1     3237.26     3315.40     42.61 o 
  -4   2   1     2030.13     2006.22     31.55 o 
  -3   2   1      600.77      585.16     14.85 o 
  -2   2   1     1256.38     1106.93     19.26 o 
  -1   2   1      765.98      660.03     11.98 o 
   0   2   1      189.05      173.83     13.02 o 
   1   2   1      299.70      291.15     12.43 o 
   2   2   1     8250.08     7894.59    101.42 o 
   3   2   1     9911.44     9312.11     96.62 o 
   4   2   1      853.17      867.14     23.84 o 
   5   2   1     2118.32     2147.26     41.80 o 
   6   2   1     2323.10     2417.84     51.65 o 
   7   2   1     3102.11     3528.52     62.23 o 
   8   2   1      141.23      141.73     18.72 o 
   9   2   1      122.72      123.47     17.12 o 
  10   2   1      408.68      414.93     67.24 o 
  11   2   1      128.51      127.81     23.83 o 
  12   2   1       16.20       15.57     16.45 o 
  13   2   1      251.52      224.56     37.85 o 
  14   2   1        8.71       19.97     16.16 o 
  15   2   1       25.58       54.56     21.51 o 
  16   2   1       14.56       48.01     26.20 o 
  17   2   1       26.88       33.59     24.11 o 
 -17   3   1       10.76       22.15     19.01 o 
 -16   3   1       39.54       38.43     32.26 o 
 -15   3   1       33.11       55.78     22.17 o 
 -14   3   1       75.46       62.06     19.71 o 
 -13   3   1        7.11       14.37     18.62 o 
 -12   3   1        2.23       12.27      5.12 o 
 -11   3   1       29.38       31.61     10.62 o 
 -10   3   1       11.87       16.33      5.90 o 
  -9   3   1      367.49      396.15     53.92 o 
  -8   3   1       15.06       12.69      6.03 o 
  -7   3   1      730.51      809.77     34.02 o 
  -6   3   1      348.36      381.81     33.46 o 
  -5   3   1      384.59      413.22     30.25 o 
  -4   3   1     1178.86     1256.57     31.70 o 
  -3   3   1       48.10       54.66      5.11 o 
  -2   3   1      377.71      343.41     28.32 o 
  -1   3   1        1.49        4.77      2.62 o 
   0   3   1      148.46      161.17     13.54 o 
   1   3   1      915.67      910.70     22.49 o 
   2   3   1      140.98      131.26     11.53 o 
   3   3   1       94.04      108.15     14.56 o 
   4   3   1      681.15      742.66     25.26 o 
   5   3   1     7579.23     8009.76     80.92 o 
   6   3   1      417.46      394.01     64.88 o 
   7   3   1      155.71      194.37     20.63 o 
   8   3   1        0.07        1.48      5.26 o 
   9   3   1       52.11       34.70      8.43 o 
  10   3   1       33.76       23.88      9.22 o 
  11   3   1       18.03       34.26     12.80 o 
  12   3   1       96.53      113.92     29.59 o 
  13   3   1        0.30       32.46     19.07 o 
  14   3   1      251.56      271.31     37.02 o 
  15   3   1       18.07       29.84     15.00 o 
  16   3   1      123.91      116.41     23.12 o 
  17   3   1       17.02       48.64     40.15 o 
 -17   4   1       48.42       67.59     24.98 o 
 -16   4   1       51.04       56.29     34.90 o 
 -15   4   1       97.28      118.94     29.51 o 
 -14   4   1        0.15       21.22     15.20 o 
 -13   4   1        2.18       16.67     13.43 o 
 -12   4   1      281.31      236.27     33.68 o 
 -11   4   1       26.28       20.88      8.84 o 
 -10   4   1       19.46       24.61     10.47 o 
  -9   4   1      112.28      123.28     13.37 o 
  -8   4   1       12.04        6.49      6.29 o 
  -7   4   1       51.56       56.87      8.95 o 
  -6   4   1      862.90      929.19     32.55 o 
  -5   4   1      341.69      337.85     25.86 o 
  -4   4   1      147.73      155.68     15.75 o 
  -3   4   1     1642.73     1766.44     50.46 o 
  -2   4   1       79.74      101.69     11.41 o 
  -1   4   1     1817.20     2021.14     29.60 o 
   0   4   1      927.65      910.03     29.61 o 
   1   4   1       90.91       90.82      9.47 o 
   2   4   1      446.69      456.61     20.92 o 
   3   4   1      115.36      138.79     12.25 o 
   4   4   1      989.80     1095.93     34.31 o 
   5   4   1      434.46      455.01     57.39 o 
   6   4   1        6.28        8.75      4.07 o 
   7   4   1      785.20      782.14     57.15 o 
   8   4   1       64.93       77.41     10.82 o 
   9   4   1        0.50        4.98      6.10 o 
  10   4   1       14.83       29.56     13.23 o 
  11   4   1      124.84      104.56     14.57 o 
  12   4   1        0.15        3.22     13.37 o 
  13   4   1        2.23        6.91     19.70 o 
  14   4   1      141.71       90.06     26.26 o 
  15   4   1        3.32        7.83     22.23 o 
  16   4   1        6.43       26.45     23.52 o 
 -15   5   1      103.22       81.01     22.77 o 
 -14   5   1       55.86       34.64     21.32 o 
 -13   5   1       58.82       70.47     16.31 o 
 -12   5   1       48.35       39.58     14.77 o 
 -11   5   1        0.14       13.17     24.46 o 
 -10   5   1      203.85      174.72     27.33 o 
  -9   5   1      300.68      268.87     50.24 o 
  -8   5   1       12.69       14.12      9.21 o 
  -7   5   1      166.36      175.45     21.58 o 
  -6   5   1       87.67       81.27     10.93 o 
  -5   5   1        0.78        4.14      5.04 o 
  -4   5   1      151.06      117.07     16.39 o 
  -3   5   1      331.14      380.34     27.27 o 
  -2   5   1       68.57       76.17      7.05 o 
  -1   5   1       11.08       12.21      4.06 o 
   0   5   1       17.57       25.58      5.10 o 
   1   5   1      507.24      588.47     27.27 o 
   2   5   1      538.48      594.91     67.74 o 
   3   5   1       87.11      102.95     11.81 o 
   4   5   1      136.51      140.21     14.26 o 
   5   5   1       27.63       21.88      5.77 o 
   6   5   1       71.56       69.02      9.20 o 
   7   5   1      207.05      199.79     21.13 o 
   8   5   1        0.66        4.17      6.98 o 
   9   5   1      141.28      128.55     17.59 o 
  10   5   1      100.20       88.80     13.71 o 
  11   5   1       86.39       61.53     21.13 o 
  12   5   1      268.62      259.62     53.99 o 
  13   5   1       18.94       31.82     18.45 o 
  14   5   1        5.92       31.29     12.23 o 
  15   5   1        1.12        7.64     20.55 o 
 -14   6   1        4.86       89.52     45.21 o 
 -13   6   1       32.43       45.06     37.40 o 
 -12   6   1        2.64      -10.34     24.67 o 
 -11   6   1      290.32      239.39     54.85 o 
 -10   6   1      135.21      102.38     25.26 o 
  -9   6   1        3.95        5.50     10.67 o 
  -8   6   1      364.64      394.97     37.65 o 
  -7   6   1        2.59        6.94     10.74 o 
  -6   6   1       27.97       37.65      8.30 o 
  -5   6   1      249.32      254.68     35.91 o 
  -4   6   1       46.38       38.55      8.42 o 
  -3   6   1       16.43       11.52      6.34 o 
  -2   6   1      308.57      272.56     33.69 o 
  -1   6   1       28.39       30.34      5.77 o 
   0   6   1        1.31        1.76      4.87 o 
   1   6   1      137.84      157.18     16.08 o 
   2   6   1        2.20        8.41      6.16 o 
   3   6   1       15.37       19.22     10.08 o 
   4   6   1        0.93       16.49      8.43 o 
   5   6   1        1.70        7.86      6.60 o 
   6   6   1      110.53      113.62     13.69 o 
   7   6   1      157.94      184.49     26.17 o 
   8   6   1      993.15      941.69    121.13 o 
   9   6   1       16.53       16.25     12.50 o 
  10   6   1       15.46       18.41     20.45 o 
  11   6   1      109.74       97.46     27.42 o 
  12   6   1      240.97      230.41     51.40 o 
  13   6   1       73.42       80.53     21.37 o 
 -12   7   1       61.77       79.96     29.60 o 
 -11   7   1      109.01      113.96     29.20 o 
 -10   7   1       18.25        9.19     22.12 o 
  -9   7   1      196.26      255.00     48.05 o 
  -8   7   1      711.71      886.73    166.77 o 
  -7   7   1       15.61       17.95     13.29 o 
  -6   7   1       20.09       33.30      8.73 o 
  -5   7   1      502.60      595.17    119.18 o 
  -4   7   1      457.54      467.24     60.01 o 
  -3   7   1       18.21        3.22      6.23 o 
  -2   7   1       33.80       40.99      7.54 o 
  -1   7   1      112.97      114.14     13.43 o 
   0   7   1        0.13        1.70      6.01 o 
   1   7   1       33.18       31.26      6.37 o 
   2   7   1       13.36       15.86      6.88 o 
   3   7   1      132.50      147.88     17.33 o 
   4   7   1       20.32       26.44     10.98 o 
   5   7   1       74.82       83.74     14.52 o 
   6   7   1      201.72      213.05     23.74 o 
   7   7   1        2.78        4.19     12.05 o 
   8   7   1       67.05       98.59     21.25 o 
   9   7   1      201.31      210.31     49.10 o 
  10   7   1        4.16       -4.63     29.95 o 
  11   7   1       46.00       69.58     17.46 o 
  -9   8   1       56.58       99.03     41.39 o 
  -8   8   1      323.84      313.75     57.25 o 
  -7   8   1      139.55      213.15     49.57 o 
  -6   8   1      119.48       70.90     23.46 o 
  -5   8   1        5.07        9.80     19.36 o 
  -4   8   1      132.33      131.72     41.47 o 
  -3   8   1      124.24      150.02     42.38 o 
  -2   8   1        0.40        6.06      8.42 o 
  -1   8   1        1.95        4.96      8.61 o 
   0   8   1      162.28      152.25     33.86 o 
   1   8   1        0.14       -7.46     14.34 o 
   2   8   1       39.58       29.79     11.87 o 
   3   8   1      186.63      194.27     42.94 o 
   4   8   1       43.09       35.89     15.40 o 
   5   8   1      268.93      279.01     66.08 o 
   6   8   1      501.14      431.98    180.53 o 
   7   8   1       54.21       65.44     26.30 o 
   8   8   1        8.13       31.09     15.39 o 
  -4   9   1      116.41       48.26     44.14 o 
  -3   9   1       39.53       26.94     20.41 o 
  -2   9   1      187.76      150.79     76.51 o 
   0   9   1        4.50       29.88     21.24 o 
   1   9   1       17.95      -12.60     34.89 o 
   2   9   1       18.74       29.21     22.32 o 
   3   9   1      101.60      131.62     62.93 o 
 -19   0   2       47.26       67.51     39.25 o 
 -18   0   2       67.44       46.10     27.70 o 
 -17   0   2      460.69      335.87     85.13 o 
 -16   0   2        0.39        3.65     20.38 o 
 -15   0   2      311.40      258.83     39.27 o 
 -14   0   2      910.39      804.83    152.66 o 
 -13   0   2     9882.81    10241.51    498.63 o 
 -12   0   2     2924.17     3228.66    188.65 o 
 -11   0   2       44.58       54.12     17.81 o 
 -10   0   2       26.53       60.06     23.21 o 
  -9   0   2      100.96      150.13     29.86 o 
  -8   0   2      229.91      221.28     38.30 o 
  -7   0   2      858.04      801.27     43.61 o 
  -6   0   2       43.41       43.01     12.40 o 
  -5   0   2      263.66      210.12     65.37 o 
  -4   0   2      328.73      291.88     26.33 o 
  -3   0   2     2753.30     2329.24    116.12 o 
  -2   0   2    27722.42    24870.29    167.40 o 
  -1   0   2      328.82      244.57     12.95 o 
   0   0   2      961.33      780.36     30.64 o 
   1   0   2     2159.04     1642.36    103.09 o 
   2   0   2     2618.80     2520.86     52.77 o 
   3   0   2     2612.17     2432.18     61.77 o 
   4   0   2      602.19      555.82     41.76 o 
   5   0   2      139.12      125.70     22.29 o 
   6   0   2      210.51      265.70     59.59 o 
   7   0   2     1800.90     2011.22     76.21 o 
   8   0   2        6.58      -12.92     17.76 o 
   9   0   2     8552.23     8749.01    175.89 o 
  10   0   2       80.39       89.56     18.10 o 
  11   0   2      251.69      261.57    102.60 o 
  12   0   2     1793.40     1820.51    136.84 o 
  13   0   2      104.01       99.35     25.56 o 
  14   0   2       14.47      -28.05     40.00 o 
  15   0   2        0.30      -22.47     45.11 o 
  16   0   2      584.02      708.19    232.61 o 
  17   0   2       15.38       18.29     35.62 o 
  18   0   2      219.73      237.48     76.75 o 
 -18   1   2       17.18       35.78     19.65 o 
 -17   1   2        3.11       30.40     21.48 o 
 -16   1   2        6.48        9.72     10.51 o 
 -15   1   2        6.92        7.87     11.00 o 
 -14   1   2      824.12      874.67    146.07 o 
 -13   1   2      339.93      331.10     77.39 o 
 -12   1   2       95.97       85.91     16.69 o 
 -11   1   2        1.79        9.10     11.15 o 
 -10   1   2      670.63      646.65     89.52 o 
  -9   1   2       27.39       31.43      8.60 o 
  -8   1   2      146.47      135.83     17.66 o 
  -7   1   2       18.58       12.46      6.13 o 
  -6   1   2       36.82       36.37      5.63 o 
  -5   1   2      272.11      272.33     25.75 o 
  -4   1   2     2601.46     2377.96     49.27 o 
  -3   1   2      585.88      509.86     15.13 o 
  -2   1   2      655.51      480.95     10.27 o 
  -1   1   2       60.57       49.91      4.72 o 
   0   1   2    15032.73    13689.30     61.32 o 
   1   1   2      152.49      139.69     18.38 o 
   2   1   2    13469.85    12188.39    162.12 o 
   3   1   2       13.66       12.45      4.68 o 
   4   1   2      372.59      327.18     13.63 o 
   5   1   2      773.67      799.88     18.88 o 
   6   1   2     2137.93     2303.89     42.13 o 
   7   1   2     1256.01     1336.17     50.46 o 
   8   1   2      266.14      284.32     41.86 o 
   9   1   2      546.79      550.69     89.63 o 
  10   1   2       82.30       85.84     15.18 o 
  11   1   2        0.16        3.74     19.71 o 
  12   1   2     4204.29     4565.52    256.24 o 
  13   1   2       35.95       22.51     14.98 o 
  14   1   2      194.52      206.49     44.49 o 
  15   1   2       60.69       80.14     20.66 o 
  16   1   2       60.43       67.83     29.31 o 
  17   1   2        1.75        3.97     32.35 o 
 -18   2   2      133.64      188.44     38.77 o 
 -17   2   2        5.49      -19.16     27.09 o 
 -16   2   2       19.99      -20.91     45.27 o 
 -15   2   2       14.92        0.57     14.28 o 
 -14   2   2       29.36       32.26     14.32 o 
 -13   2   2      899.64      925.31    120.84 o 
 -12   2   2        5.39       12.75      9.19 o 
 -11   2   2        7.41        4.34     12.93 o 
 -10   2   2       61.03       43.25      9.43 o 
  -9   2   2      500.15      504.80     68.88 o 
  -8   2   2      645.69      654.64     31.56 o 
  -7   2   2     2317.43     2511.52     49.47 o 
  -6   2   2     1064.74     1115.36     35.23 o 
  -5   2   2        8.37        9.20      3.78 o 
  -4   2   2       34.65       39.97      4.06 o 
  -3   2   2      126.60       90.38      9.13 o 
  -2   2   2      255.57      262.12     14.06 o 
  -1   2   2     1572.24     1528.16     21.51 o 
   0   2   2    10396.80     9901.00     52.85 o 
   1   2   2      491.68      434.98     17.39 o 
   2   2   2       10.80        6.90      4.43 o 
   3   2   2     9688.76     9386.19     73.86 o 
   4   2   2     5362.28     5413.32     52.40 o 
   5   2   2        4.97       12.83      3.82 o 
   6   2   2       95.75      113.57     13.82 o 
   7   2   2       58.66       49.31      7.99 o 
   8   2   2      566.56      586.55     47.32 o 
   9   2   2       36.18       42.91      7.41 o 
  10   2   2       20.73       30.46     13.57 o 
  11   2   2      913.37      856.04    140.37 o 
  12   2   2      824.84      862.43    210.39 o 
  13   2   2       62.46       51.49     30.06 o 
  14   2   2      704.62      676.73    118.86 o 
  15   2   2       46.56       41.15     19.05 o 
  16   2   2       89.13      113.43     37.72 o 
  17   2   2       63.35       59.60     79.42 o 
 -18   3   2        5.53        4.85     21.78 o 
 -17   3   2        1.84       25.38     20.87 o 
 -16   3   2       83.85      105.02     24.84 o 
 -15   3   2       47.19       86.30     19.87 o 
 -14   3   2      127.00      127.02     21.78 o 
 -13   3   2        5.57       14.30     10.80 o 
 -12   3   2       90.69       81.99     15.94 o 
 -11   3   2        3.48        3.09      8.47 o 
 -10   3   2        0.08       11.91      8.23 o 
  -9   3   2      538.05      588.71     44.46 o 
  -8   3   2      264.34      289.40     30.17 o 
  -7   3   2      591.04      579.89     59.88 o 
  -6   3   2      474.53      497.16     24.20 o 
  -5   3   2     2393.52     2481.69     36.18 o 
  -4   3   2      267.03      307.39     17.92 o 
  -3   3   2      235.28      240.76     29.56 o 
  -2   3   2        9.96        8.52      2.71 o 
  -1   3   2      373.20      396.75     14.41 o 
   0   3   2      596.88      630.52     17.04 o 
   1   3   2      126.97      130.81     14.99 o 
   2   3   2       62.22       61.32      7.41 o 
   3   3   2     1762.69     1766.97     36.39 o 
   4   3   2      786.94      775.94     25.12 o 
   5   3   2       38.36       55.35      6.42 o 
   6   3   2     6920.74     7069.41     79.10 o 
   7   3   2     2520.53     2616.31     48.12 o 
   8   3   2        6.07        6.58      6.39 o 
   9   3   2       91.01       93.06     10.74 o 
  10   3   2        4.37        7.35      5.36 o 
  11   3   2      128.36      139.77     21.43 o 
  12   3   2      688.92      620.92    164.63 o 
  13   3   2     1194.76     1121.05    179.82 o 
  14   3   2       89.58       97.96     45.17 o 
  15   3   2      101.98       59.41     27.08 o 
  16   3   2       57.26       77.59     37.22 o 
  17   3   2       96.67       97.40     32.67 o 
 -17   4   2        3.05        5.36     21.47 o 
 -16   4   2        5.45       49.45     22.08 o 
 -15   4   2       92.33       46.53     20.56 o 
 -14   4   2       14.77       14.12     23.61 o 
 -13   4   2      316.50      338.43     58.08 o 
 -12   4   2        0.89       11.80     10.13 o 
 -11   4   2        0.00        4.48     11.56 o 
 -10   4   2        7.20        4.96      5.99 o 
  -9   4   2       24.46       36.55      8.34 o 
  -8   4   2      152.98      163.03     17.66 o 
  -7   4   2       54.22       42.35      9.81 o 
  -6   4   2        0.02        3.03      4.97 o 
  -5   4   2        3.89        5.39      3.12 o 
  -4   4   2      295.64      308.49     32.60 o 
  -3   4   2      305.27      299.08     34.50 o 
  -2   4   2      154.04      149.41     13.04 o 
  -1   4   2     1761.18     2008.37     30.26 o 
   0   4   2     1873.33     2028.51     37.67 o 
   1   4   2     2276.99     2483.72     45.40 o 
   2   4   2       12.43       12.98      4.93 o 
   3   4   2      206.34      214.75     24.14 o 
   4   4   2      536.45      519.68     33.08 o 
   5   4   2       63.91       64.85      6.61 o 
   6   4   2      809.11      907.11     43.42 o 
   7   4   2       92.27      105.07     12.04 o 
   8   4   2      531.46      540.39     66.52 o 
   9   4   2      444.52      436.42     54.44 o 
  10   4   2       86.95       75.98     12.60 o 
  11   4   2      313.93      252.74     42.44 o 
  12   4   2        8.83      -13.28     16.56 o 
  13   4   2        3.87       15.57     11.24 o 
  14   4   2       97.61       94.64     30.92 o 
  15   4   2       21.14       -4.63     34.01 o 
  16   4   2       12.79       18.91     39.58 o 
 -16   5   2       11.74       -3.48     37.26 o 
 -15   5   2      359.37      335.39     78.64 o 
 -14   5   2      419.99      406.12     93.41 o 
 -13   5   2        0.70       25.97     13.60 o 
 -12   5   2      136.19      122.96     27.44 o 
 -11   5   2        0.02        3.93      5.33 o 
 -10   5   2      116.48      105.77     17.44 o 
  -9   5   2       10.42       11.41      5.54 o 
  -8   5   2      133.21      138.65     19.97 o 
  -7   5   2       12.46       -6.51      8.47 o 
  -6   5   2      171.29      171.77     23.76 o 
  -5   5   2       11.89       13.53      4.93 o 
  -4   5   2      162.87      172.58     15.96 o 
  -3   5   2       81.92       81.73      7.78 o 
  -2   5   2     1808.34     1991.37     42.61 o 
  -1   5   2      460.41      459.41     34.18 o 
   0   5   2      568.36      623.78     27.37 o 
   1   5   2      601.73      670.78     35.38 o 
   2   5   2      245.23      267.26     28.34 o 
   3   5   2      336.34      297.80     35.64 o 
   4   5   2      101.76       87.88      8.82 o 
   5   5   2       60.93       52.84      7.24 o 
   6   5   2      280.72      283.39     28.85 o 
   7   5   2      169.63      162.95     15.02 o 
   8   5   2        3.72        8.41      9.31 o 
   9   5   2      244.18      216.10     29.82 o 
  10   5   2       10.75       12.88     11.77 o 
  11   5   2      138.46      137.70     34.25 o 
  12   5   2       17.08       35.26     21.38 o 
  13   5   2      172.69      172.78     40.34 o 
  14   5   2        0.38      -12.78     31.23 o 
  15   5   2       52.50       35.52     28.58 o 
 -14   6   2      106.14       47.14     49.29 o 
 -13   6   2      269.46      262.04     71.63 o 
 -12   6   2      192.41      191.77     74.07 o 
 -11   6   2       11.73       23.01     13.28 o 
 -10   6   2      304.70      222.06     48.72 o 
  -9   6   2      220.21      249.01     38.54 o 
  -8   6   2       22.26       15.97      8.85 o 
  -7   6   2      120.37      128.32     23.47 o 
  -6   6   2        0.00       -2.26      6.73 o 
  -5   6   2      112.06      124.16     16.28 o 
  -4   6   2       37.22       27.01      7.65 o 
  -3   6   2      189.12      196.66     20.93 o 
  -2   6   2      404.76      388.59     46.89 o 
  -1   6   2     1392.10     1596.14     44.74 o 
   0   6   2       36.73       41.94      5.53 o 
   1   6   2      386.86      423.67     47.43 o 
   2   6   2      134.37      150.45     17.10 o 
   3   6   2      120.20      132.01     14.44 o 
   4   6   2        1.58        6.08     10.32 o 
   5   6   2      130.09      153.82     16.52 o 
   6   6   2     1332.54     1457.92     90.26 o 
   7   6   2      832.91      934.73     78.13 o 
   8   6   2       20.68       11.67     11.24 o 
   9   6   2      233.29      169.32     34.48 o 
  10   6   2      148.24      121.47     41.32 o 
  11   6   2       11.35      -23.66     23.66 o 
  12   6   2       49.25       20.72     23.83 o 
  13   6   2       51.76       62.38     31.71 o 
 -12   7   2       44.93       43.23     19.17 o 
 -11   7   2        0.71        0.24     21.61 o 
 -10   7   2       17.27       24.61     16.40 o 
  -9   7   2       13.44       17.89     43.87 o 
  -8   7   2       22.03      113.78     29.17 o 
  -7   7   2     2501.97     3201.71    271.98 o 
  -6   7   2       16.89        3.69      9.36 o 
  -5   7   2      303.21      353.49     59.98 o 
  -4   7   2        4.63        6.65      5.78 o 
  -3   7   2       76.28       71.53     11.22 o 
  -2   7   2       14.84        7.99      6.48 o 
  -1   7   2        6.51        9.57      6.59 o 
   0   7   2      192.42      180.38     20.17 o 
   1   7   2      108.67       83.56     14.32 o 
   2   7   2       21.39       24.14      8.60 o 
   3   7   2      302.93      270.82     45.32 o 
   4   7   2       22.38        6.30     10.33 o 
   5   7   2      100.13       99.36     15.88 o 
   6   7   2      347.74      389.51     63.88 o 
   7   7   2      397.48      796.60    195.13 o 
   8   7   2      107.22       99.93     21.91 o 
   9   7   2       24.83       20.39     16.55 o 
  10   7   2        1.67       15.56     14.21 o 
  11   7   2       20.00       16.21     17.32 o 
  -9   8   2        0.18       13.32     18.69 o 
  -8   8   2       97.77       55.05     18.47 o 
  -7   8   2      112.29      100.89     22.71 o 
  -6   8   2      104.25      104.68     35.22 o 
  -5   8   2       82.65       70.19     28.83 o 
  -4   8   2      220.88      220.44     37.22 o 
  -3   8   2       54.56       34.46     12.15 o 
  -2   8   2        0.09        5.81     10.42 o 
  -1   8   2        0.12      -21.11     21.11 o 
   0   8   2      228.25      200.94     48.64 o 
   1   8   2        0.51        4.95      7.79 o 
   2   8   2       16.31       18.45     12.63 o 
   3   8   2       54.37       63.01     18.25 o 
   4   8   2       35.10       50.35     19.96 o 
   5   8   2       13.61       14.38     16.70 o 
   6   8   2      197.42      180.52     49.17 o 
   7   8   2        4.06      -37.05     37.05 o 
   8   8   2        5.91       17.74     14.32 o 
  -3   9   2       70.93       32.68     28.18 o 
  -1   9   2       80.59      110.04     69.82 o 
   0   9   2       17.35       59.62     49.05 o 
   1   9   2       27.69       16.60     14.77 o 
   2   9   2        0.22       27.61     19.61 o 
 -19   1   3      118.30      152.16     37.79 o 
 -18   1   3      338.79      343.79     72.19 o 
 -17   1   3        6.58       10.27     12.51 o 
 -16   1   3        1.83       23.64     23.64 o 
 -15   1   3      459.79      580.41     83.11 o 
 -14   1   3      165.57      173.21     25.46 o 
 -13   1   3      544.54      555.27     78.97 o 
 -12   1   3      456.77      471.98     71.70 o 
 -11   1   3        2.43       11.98      5.66 o 
 -10   1   3        1.91        6.54      4.52 o 
  -9   1   3       22.21       21.82      5.82 o 
  -8   1   3        0.87        6.39      5.61 o 
  -7   1   3      366.81      386.37     33.01 o 
  -6   1   3     1035.64     1087.24     30.64 o 
  -5   1   3      657.72      591.88     21.55 o 
  -4   1   3      266.52      236.55     17.12 o 
  -3   1   3      712.71      630.23     15.11 o 
  -2   1   3     6220.59     6298.92    157.92 o 
  -1   1   3     7472.08     6990.22     67.95 o 
   0   1   3      794.96      716.82     17.06 o 
   1   1   3    11257.79    10505.01    106.56 o 
   2   1   3     2800.97     2580.27     31.32 o 
   3   1   3        0.22        4.35      6.57 o 
   4   1   3     1148.59     1034.60     25.59 o 
   5   1   3     1334.27     1386.28     26.40 o 
   6   1   3      356.33      367.24     17.97 o 
   7   1   3      570.10      639.18     27.23 o 
   8   1   3      101.26       81.82     16.25 o 
   9   1   3        2.52       -0.04     11.85 o 
  10   1   3      438.20      418.90     62.32 o 
  11   1   3       27.56       33.40     30.64 o 
  12   1   3       70.36       94.96     36.30 o 
  13   1   3      451.86      392.44     68.74 o 
  14   1   3        0.28      -18.88     33.50 o 
  15   1   3       38.41       43.43     45.60 o 
  16   1   3       29.61       47.90     27.23 o 
  17   1   3       29.30       31.04     17.40 o 
 -18   2   3        7.84      -25.91     25.91 o 
 -17   2   3       16.85       -6.30     28.21 o 
 -16   2   3       11.10       37.55     36.76 o 
 -15   2   3       32.90       17.54     15.58 o 
 -14   2   3       41.89       47.84     10.49 o 
 -13   2   3       56.94       67.07     11.75 o 
 -12   2   3      101.74       93.36     12.13 o 
 -11   2   3        5.77        1.23      5.14 o 
 -10   2   3        2.29        6.64      5.84 o 
  -9   2   3      108.40      116.80     13.87 o 
  -8   2   3        9.24        9.17      4.33 o 
  -7   2   3      313.66      357.29     48.74 o 
  -6   2   3     1013.71     1023.92     26.40 o 
  -5   2   3      115.67      122.89     14.91 o 
  -4   2   3       33.42       35.40      3.67 o 
  -3   2   3      171.65      203.98     24.34 o 
  -2   2   3     8021.59     8073.71     72.07 o 
  -1   2   3      574.43      568.06     10.97 o 
   0   2   3     1321.54     1238.60     22.51 o 
   1   2   3     1961.03     1884.08     34.36 o 
   2   2   3     2123.35     2039.37     32.16 o 
   3   2   3       28.71       36.57      6.39 o 
   4   2   3     2034.44     1946.64     40.49 o 
   5   2   3     4375.94     4437.76     78.02 o 
   6   2   3       44.65       32.09      9.47 o 
   7   2   3       67.43       73.02      9.31 o 
   8   2   3       19.26       20.84      6.87 o 
   9   2   3      173.46      181.55     19.12 o 
  10   2   3       79.44       85.68     12.75 o 
  11   2   3      576.93      601.12     28.51 o 
  12   2   3      501.09      612.54    119.73 o 
  13   2   3       60.27       84.71     28.53 o 
  14   2   3      113.85       98.46     35.98 o 
  15   2   3       49.96       41.62     31.93 o 
  16   2   3       60.77       84.75     25.81 o 
  17   2   3        3.55       16.32     19.20 o 
 -18   3   3        0.64       34.60     22.77 o 
 -17   3   3       18.23       39.44     26.43 o 
 -16   3   3      110.30      145.20     22.47 o 
 -15   3   3       69.16       79.83     21.64 o 
 -14   3   3        5.62       18.56     17.04 o 
 -13   3   3       12.63       19.93     11.05 o 
 -12   3   3       33.44       38.96     13.05 o 
 -11   3   3        0.03       -4.80      8.08 o 
 -10   3   3      308.83      268.84     36.93 o 
  -9   3   3      314.20      317.38     33.79 o 
  -8   3   3     1476.05     1604.55     42.67 o 
  -7   3   3       29.94       34.96      6.40 o 
  -6   3   3      120.90      145.13     14.73 o 
  -5   3   3      113.20      134.34     14.66 o 
  -4   3   3       52.09       51.64      5.08 o 
  -3   3   3       15.12       24.41      4.31 o 
  -2   3   3       73.46       72.31      6.04 o 
  -1   3   3      282.78      306.33     79.70 o 
   0   3   3      772.32      835.84     22.15 o 
   1   3   3     1580.54     1503.62     31.19 o 
   2   3   3        0.33        0.51      4.31 o 
   3   3   3      222.98      271.92     32.47 o 
   4   3   3     1208.80     1191.33     58.07 o 
   5   3   3     1483.64     1464.66     39.58 o 
   6   3   3        7.79        3.41      6.19 o 
   7   3   3      249.40      245.10     32.25 o 
   8   3   3      654.03      712.65     46.46 o 
   9   3   3      436.36      449.21     34.83 o 
  10   3   3      103.88       99.58     13.61 o 
  11   3   3       75.55       88.01     17.52 o 
  12   3   3       53.07       57.25     15.31 o 
  13   3   3        4.58       12.34     32.46 o 
  14   3   3      351.79      341.99     76.75 o 
  15   3   3      139.77       83.43     58.84 o 
  16   3   3        6.53       26.79     26.88 o 
 -17   4   3       29.05       15.67     28.93 o 
 -16   4   3        5.52       21.44     26.86 o 
 -15   4   3       17.86       21.25     11.85 o 
 -14   4   3      189.14      164.15     27.58 o 
 -13   4   3      787.74      696.96     85.95 o 
 -12   4   3      161.84      149.51     21.13 o 
 -11   4   3       23.26       16.07      8.92 o 
 -10   4   3      185.14      201.58     22.44 o 
  -9   4   3       27.33       26.93      4.61 o 
  -8   4   3      308.52      357.11     37.40 o 
  -7   4   3      230.83      228.50     23.85 o 
  -6   4   3       57.73       50.40      6.71 o 
  -5   4   3      683.28      706.19     23.33 o 
  -4   4   3      158.77      181.42     15.61 o 
  -3   4   3      378.77      407.54     18.81 o 
  -2   4   3      130.10      143.51     12.81 o 
  -1   4   3        3.54        7.33      3.28 o 
   0   4   3        6.21        4.35      4.13 o 
   1   4   3      213.53      228.35     25.84 o 
   2   4   3        1.42        5.05      5.39 o 
   3   4   3      389.37      347.95     41.04 o 
   4   4   3        2.47        8.67      4.49 o 
   5   4   3     1093.76     1159.30     41.23 o 
   6   4   3      875.40      787.13     55.67 o 
   7   4   3      904.46      910.69     45.72 o 
   8   4   3      343.99      308.57     27.73 o 
   9   4   3      102.32      116.41     14.98 o 
  10   4   3        5.90       -7.62     10.69 o 
  11   4   3      187.70      123.35     18.15 o 
  12   4   3       15.35        3.20     14.42 o 
  13   4   3        6.26       19.81     22.20 o 
  14   4   3        1.72      -17.72     32.60 o 
  15   4   3        0.39       14.18     33.82 o 
 -16   5   3       16.04      -34.42     53.26 o 
 -15   5   3      281.24      193.02     44.17 o 
 -14   5   3        0.45       32.66     16.49 o 
 -13   5   3       46.86       35.26     24.97 o 
 -12   5   3        8.98        3.15      7.35 o 
 -11   5   3       71.33       67.33     13.06 o 
 -10   5   3       66.27       69.32     11.82 o 
  -9   5   3       94.62      108.82     15.95 o 
  -8   5   3       45.12       44.64     13.52 o 
  -7   5   3       26.40       28.92      9.58 o 
  -5   5   3      320.27      348.42     22.75 o 
  -4   5   3       50.20       58.35      7.81 o 
  -3   5   3       27.28       24.29      3.91 o 
  -2   5   3      334.71      387.25     21.56 o 
  -1   5   3      783.60      848.07     26.01 o 
   0   5   3        0.35        1.90      4.29 o 
   1   5   3       15.91       13.01      5.54 o 
   2   5   3        6.27        9.91      5.31 o 
   3   5   3       97.33      101.87     10.93 o 
   4   5   3        7.89        5.41      5.12 o 
   5   5   3      546.54      528.40     61.55 o 
   6   5   3      167.65      168.09     20.71 o 
   7   5   3      268.42      250.41     28.55 o 
   8   5   3      525.59      517.69     57.50 o 
   9   5   3     1631.38     1571.11    122.81 o 
  10   5   3      131.86      127.10     29.30 o 
  11   5   3        0.19        2.15     19.64 o 
  12   5   3       91.82       76.36     28.35 o 
  13   5   3        5.38        6.64     24.76 o 
  14   5   3       22.88       32.61     16.59 o 
 -14   6   3      173.81      117.01     50.53 o 
 -13   6   3        0.00        4.24     21.54 o 
 -12   6   3       28.31       11.40     17.48 o 
 -11   6   3       67.99       59.25     24.67 o 
 -10   6   3       16.03       15.07     10.17 o 
  -9   6   3        2.59       11.84      5.48 o 
  -8   6   3      233.97      272.61     59.32 o 
  -7   6   3        0.52        7.56      8.04 o 
  -6   6   3       14.41       11.91      8.70 o 
  -5   6   3      349.16      334.21     44.12 o 
  -4   6   3       17.14       14.63      4.07 o 
  -3   6   3        9.76       22.11      5.31 o 
  -2   6   3      182.76      195.25     22.90 o 
  -1   6   3      638.93      730.89     73.73 o 
   0   6   3      656.58      675.06     34.78 o 
   1   6   3        0.00       -6.59      7.02 o 
   2   6   3      359.48      412.52     64.72 o 
   3   6   3      164.12      165.52     19.83 o 
   4   6   3      201.23      207.66     23.36 o 
   5   6   3       11.11       16.99      7.17 o 
   6   6   3      349.22      355.51     48.59 o 
   7   6   3      728.14      651.95    126.67 o 
   8   6   3        8.58        6.36     13.40 o 
   9   6   3        0.72       -3.75     17.54 o 
  10   6   3        9.33      -16.42     20.49 o 
  11   6   3      108.38      113.14     26.90 o 
  12   6   3       54.35       18.30     17.36 o 
  13   6   3       84.20       52.64     44.02 o 
 -12   7   3       17.93       20.29     25.35 o 
 -11   7   3       42.43       52.42     18.31 o 
 -10   7   3       85.15       78.39     50.69 o 
  -9   7   3       38.00        6.09     27.21 o 
  -8   7   3      179.14      219.07     41.94 o 
  -7   7   3      332.40      339.99     76.26 o 
  -6   7   3      146.83      173.23     60.57 o 
  -5   7   3       30.98       14.01      7.97 o 
  -4   7   3      145.42      113.16     27.66 o 
  -3   7   3        7.90        6.43      3.78 o 
  -2   7   3       60.28       52.77      8.37 o 
  -1   7   3       73.24       74.56     12.33 o 
   0   7   3     1173.60     1265.75     61.07 o 
   1   7   3       98.32      100.45     15.69 o 
   2   7   3       14.12       25.19      7.49 o 
   3   7   3      465.86      467.58     70.48 o 
   4   7   3        4.40       17.84     11.97 o 
   5   7   3       42.77       41.55     11.35 o 
   6   7   3        2.39        2.44     16.12 o 
   7   7   3      122.52      129.78     22.13 o 
   8   7   3       64.53       57.37     14.41 o 
   9   7   3        5.99       12.07     11.62 o 
  10   7   3       71.39       31.19     13.75 o 
  -8   8   3      123.25      128.64     31.46 o 
  -7   8   3       82.25       70.07     21.10 o 
  -6   8   3      328.55      246.60     70.05 o 
  -5   8   3       56.99       58.48     24.16 o 
  -4   8   3      695.45      623.09    211.40 o 
  -3   8   3      173.80      173.04     41.48 o 
  -2   8   3       95.90       97.05     28.02 o 
  -1   8   3        6.20       10.82     40.92 o 
   0   8   3       10.64       -1.09     24.06 o 
   1   8   3        0.00       10.08      9.01 o 
   2   8   3      161.03      117.90     21.47 o 
   3   8   3      334.80      395.23     66.60 o 
   4   8   3       24.36       15.89     10.86 o 
   5   8   3        0.01       13.00     10.59 o 
   6   8   3       11.45        8.89     50.60 o 
   7   8   3        0.08        3.28     20.04 o 
   8   8   3      119.77      122.46     31.18 o 
  -3   9   3       25.54      -33.27     38.27 o 
  -2   9   3      281.89      355.13     71.39 o 
  -1   9   3      274.35      181.33     64.26 o 
   0   9   3       31.47       52.84     44.93 o 
   1   9   3       18.39       43.49     36.01 o 
   2   9   3      118.03      143.65     79.46 o 
 -19   0   4      439.73      407.50    114.78 o 
 -18   0   4      409.68      414.18    106.75 o 
 -17   0   4      106.18       72.75     22.40 o 
 -16   0   4     1577.17     1741.78    362.12 o 
 -15   0   4       25.37       -5.12     37.96 o 
 -14   0   4     5120.64     5257.97    214.34 o 
 -13   0   4      332.95      312.79    108.15 o 
 -12   0   4        9.55        3.21     11.17 o 
 -11   0   4        3.06       -1.84     19.07 o 
 -10   0   4     1424.65     1376.89     70.71 o 
  -9   0   4       57.53       57.93     15.73 o 
  -8   0   4       47.98      103.50     20.55 o 
  -7   0   4     1273.68     1283.60     52.14 o 
  -6   0   4     4392.47     4312.06     85.02 o 
  -5   0   4     2142.93     2156.74     82.93 o 
  -4   0   4    12028.56    11658.31    146.78 o 
  -3   0   4     2023.70     1836.36     41.32 o 
  -2   0   4      186.32      161.30     41.86 o 
  -1   0   4     1692.03     1564.71     39.28 o 
   0   0   4      946.56      863.12     31.41 o 
   1   0   4     1220.63     1216.91     42.67 o 
   2   0   4       13.38       18.89     11.53 o 
   3   0   4     3795.96     3642.19     92.51 o 
   4   0   4        7.80       11.25     15.99 o 
   5   0   4     1571.28     1775.30     68.63 o 
   6   0   4      644.54      629.49    128.64 o 
   7   0   4     1268.48     1404.20    105.37 o 
   8   0   4      992.17     1054.11    113.38 o 
   9   0   4       62.40       51.35     24.71 o 
  10   0   4      281.31      271.05     86.50 o 
  11   0   4      680.11      734.65    198.33 o 
  12   0   4      172.25      143.92     25.30 o 
  13   0   4      146.55      180.65     44.39 o 
  14   0   4      142.23      129.76     38.36 o 
  15   0   4      116.35      180.04     64.22 o 
  16   0   4       24.72      -12.01     46.96 o 
  17   0   4      347.12      399.50    146.11 o 
 -19   1   4       91.38       73.83     27.99 o 
 -18   1   4      267.22      272.30     53.00 o 
 -17   1   4     1509.66     1532.89    291.38 o 
 -16   1   4      353.67      312.24     92.87 o 
 -15   1   4       23.17       38.18     13.63 o 
 -14   1   4       11.90        3.16     11.24 o 
 -13   1   4        4.02       19.24     10.09 o 
 -12   1   4      303.40      327.24     43.37 o 
 -11   1   4       83.08       95.09     10.73 o 
 -10   1   4       60.38       67.08      9.57 o 
  -9   1   4      187.28      176.77     22.34 o 
  -8   1   4      165.81      162.42     23.73 o 
  -7   1   4       22.92       15.16      6.27 o 
  -6   1   4     4247.24     4388.45     56.01 o 
  -5   1   4      480.94      485.14     18.94 o 
  -4   1   4        7.35        4.82      3.99 o 
  -3   1   4      762.05      697.17     13.06 o 
  -2   1   4      188.85      177.37      8.24 o 
  -1   1   4    46480.04    43229.29    235.42 o 
   0   1   4     3266.84     3004.24     40.87 o 
   1   1   4      853.90      809.95     20.63 o 
   2   1   4       23.37       25.52      4.69 o 
   3   1   4       86.31       71.59     10.42 o 
   4   1   4      512.13      469.87     22.73 o 
   5   1   4     2852.51     3090.74     70.98 o 
   6   1   4     2589.89     2885.48     64.99 o 
   7   1   4      461.36      434.79     30.61 o 
   8   1   4        2.92       10.85     12.14 o 
   9   1   4       12.53       21.45     11.25 o 
  10   1   4        1.64        3.59     19.38 o 
  11   1   4      336.24      375.65     71.14 o 
  12   1   4       25.71       31.73     13.61 o 
  13   1   4      206.09      178.51     30.76 o 
  14   1   4       25.83       74.47     28.26 o 
  15   1   4        7.86       25.66     16.16 o 
  16   1   4       26.38       24.45     30.92 o 
  17   1   4       43.31       31.32     28.67 o 
 -18   2   4       21.39       22.36     16.96 o 
 -17   2   4       57.59       79.50     28.36 o 
 -16   2   4       11.88       16.24     13.03 o 
 -15   2   4        4.28        7.64     10.32 o 
 -14   2   4      232.69      254.84     33.62 o 
 -13   2   4       31.90       26.07     10.21 o 
 -12   2   4      463.06      473.70     48.44 o 
 -11   2   4        9.80        9.49      9.50 o 
 -10   2   4      521.36      619.56     54.07 o 
  -9   2   4      390.27      396.24     35.54 o 
  -8   2   4      104.09      123.77     13.04 o 
  -7   2   4      298.71      327.42     36.86 o 
  -6   2   4       56.77       68.27      8.15 o 
  -5   2   4     1022.41     1037.91     22.58 o 
  -4   2   4     1182.69     1061.79     24.78 o 
  -3   2   4        9.95        7.78      1.82 o 
  -2   2   4    12168.53    12167.35    116.02 o 
  -1   2   4    12956.21    12470.56    112.09 o 
   0   2   4      367.96      371.08     17.70 o 
   1   2   4       35.45       39.15      5.70 o 
   2   2   4        9.91       11.82      4.11 o 
   3   2   4      156.44      150.27     20.73 o 
   4   2   4      159.78      127.41     18.12 o 
   5   2   4      443.45      488.87     44.85 o 
   6   2   4       93.09      107.28     14.31 o 
   7   2   4       76.91       83.56      9.89 o 
   8   2   4       58.07       61.80      9.78 o 
   9   2   4        1.94       10.80      4.45 o 
  10   2   4       16.70       40.42     22.42 o 
  11   2   4        1.71        4.01     11.97 o 
  12   2   4      347.74      287.55     69.27 o 
  13   2   4       16.22       -3.60     20.76 o 
  14   2   4      127.26       74.46     51.48 o 
  15   2   4       95.76      102.54     38.94 o 
  16   2   4        4.98        5.47     22.76 o 
 -18   3   4       22.70       49.73     22.33 o 
 -17   3   4       30.12        1.94     16.42 o 
 -16   3   4        0.01        9.52     12.53 o 
 -15   3   4       15.79       13.37      9.44 o 
 -14   3   4      195.71      178.04     29.31 o 
 -13   3   4        1.10        2.64      8.30 o 
 -12   3   4      328.91      343.75     47.81 o 
 -11   3   4        0.73        3.72      7.67 o 
 -10   3   4       39.45       41.04      7.92 o 
  -9   3   4       10.57       11.78      6.65 o 
  -8   3   4       26.89       27.08      6.64 o 
  -7   3   4      542.99      535.56     35.69 o 
  -6   3   4       88.18       83.86      7.99 o 
  -5   3   4       12.91        8.95      3.51 o 
  -4   3   4       90.64      110.01      9.95 o 
  -3   3   4      471.48      446.33     22.55 o 
  -2   3   4        3.12        9.84      4.79 o 
  -1   3   4     1090.65     1109.18     18.90 o 
   0   3   4      951.10      995.35     25.30 o 
   1   3   4      837.23      861.29     23.84 o 
   2   3   4        1.88        4.60      6.00 o 
   3   3   4       35.04       31.56      5.38 o 
   4   3   4      576.89      523.35     32.32 o 
   5   3   4     2559.61     2711.90     51.37 o 
   6   3   4       73.94       70.47      7.55 o 
   7   3   4       32.29       26.51     10.45 o 
   8   3   4       26.73       22.25      6.00 o 
   9   3   4       62.19       58.11     10.01 o 
  10   3   4        1.44        3.88      6.05 o 
  11   3   4      597.69      529.42     61.89 o 
  12   3   4     1788.29     1607.33    137.92 o 
  13   3   4      479.84      330.60    119.12 o 
  14   3   4       43.60       46.85     16.86 o 
  15   3   4      356.71      364.15     75.72 o 
  16   3   4        5.70       12.42     19.57 o 
 -17   4   4       51.08       70.52     22.17 o 
 -16   4   4        0.12        8.09     11.09 o 
 -15   4   4       49.57       64.03     17.72 o 
 -14   4   4        0.03        3.96     11.93 o 
 -13   4   4      698.93      578.18     83.10 o 
 -12   4   4      452.80      383.38     51.15 o 
 -11   4   4       99.48      104.63     15.55 o 
 -10   4   4      133.27      150.04     18.78 o 
  -9   4   4        0.97        4.38      7.23 o 
  -8   4   4      504.59      519.80     33.27 o 
  -7   4   4      523.93      517.46     27.07 o 
  -6   4   4       13.59       19.09      3.30 o 
  -5   4   4      561.81      567.83     41.15 o 
  -4   4   4      358.76      380.23     37.99 o 
  -3   4   4      363.84      352.45     38.04 o 
  -2   4   4      452.68      472.14     19.44 o 
  -1   4   4      973.33      987.56     86.52 o 
   0   4   4       32.12       31.19      6.74 o 
   1   4   4        1.51        8.46      4.86 o 
   2   4   4       52.10       63.70      8.42 o 
   3   4   4        4.90        6.36      4.75 o 
   4   4   4       74.79       66.67      7.50 o 
   5   4   4      161.16      153.08     17.55 o 
   6   4   4      714.00      739.11     96.31 o 
   7   4   4      313.20      301.30     37.19 o 
   8   4   4     1016.03     1002.74    123.72 o 
   9   4   4       28.59       49.41     10.76 o 
  10   4   4       87.68       76.21     14.60 o 
  11   4   4        4.88       19.72     11.13 o 
  12   4   4        0.10       -1.80     17.31 o 
  13   4   4       39.77       35.99     24.21 o 
  14   4   4        3.01       12.34     18.21 o 
  15   4   4        0.61       15.19     34.73 o 
 -16   5   4       38.95       34.33     40.42 o 
 -15   5   4       48.65       14.70     29.49 o 
 -14   5   4       10.11       30.15     18.81 o 
 -13   5   4      186.22      159.87     33.04 o 
 -12   5   4      130.28      122.55     26.21 o 
 -11   5   4       94.71       89.73     17.18 o 
 -10   5   4       45.43       45.19      9.27 o 
  -9   5   4      316.84      295.43     40.21 o 
  -8   5   4      273.85      297.35     31.97 o 
  -7   5   4     1004.82     1066.25     43.07 o 
  -6   5   4        0.02       11.61      7.75 o 
  -5   5   4      386.47      434.00     67.56 o 
  -4   5   4      286.99      300.79     36.24 o 
  -3   5   4      102.41      114.10     13.40 o 
  -2   5   4      213.23      221.60     18.89 o 
  -1   5   4      446.13      464.20     28.85 o 
   0   5   4      196.12      194.49     34.47 o 
   1   5   4      239.63      238.93     24.62 o 
   2   5   4      153.54      157.08     15.84 o 
   3   5   4       12.59       15.14      5.34 o 
   4   5   4      117.44      105.37     10.34 o 
   5   5   4      115.36      119.18     11.09 o 
   6   5   4        1.41        6.85      7.96 o 
   7   5   4     2151.69     2295.46     84.93 o 
   8   5   4      366.41      291.74     37.17 o 
   9   5   4      249.76      209.78     29.54 o 
  10   5   4      423.36      391.06     81.66 o 
  11   5   4      226.18      188.39     47.82 o 
  12   5   4        2.42       25.17     22.87 o 
  13   5   4       32.03       30.64     23.95 o 
  14   5   4        0.35        1.71     18.03 o 
 -14   6   4      424.98      437.89    171.09 o 
 -13   6   4      162.13      132.18     44.03 o 
 -12   6   4       53.15       28.06     38.09 o 
 -11   6   4       59.67      108.86     38.61 o 
 -10   6   4      414.53      476.23     77.42 o 
  -9   6   4       24.20       23.69     22.88 o 
  -8   6   4      127.09      193.72     33.59 o 
  -7   6   4     1659.73     2096.75    227.95 o 
  -6   6   4     1098.37     1339.67    211.06 o 
  -5   6   4      101.05       85.74     17.74 o 
  -4   6   4      159.87      175.39     21.04 o 
  -3   6   4       13.92       15.18      5.77 o 
  -2   6   4        1.12        8.83      3.67 o 
  -1   6   4        5.53       10.49      6.51 o 
   0   6   4        6.51        5.39      6.30 o 
   1   6   4      250.16      238.52     26.40 o 
   2   6   4        0.81       -1.29      8.49 o 
   3   6   4       35.49       22.91      7.20 o 
   4   6   4       12.29       17.44      7.16 o 
   5   6   4       31.63       39.09      8.01 o 
   6   6   4      270.63      262.96     36.19 o 
   7   6   4      434.23      445.58    109.11 o 
   8   6   4        4.07       26.02     16.15 o 
   9   6   4      158.80      143.56     33.64 o 
  10   6   4      238.88      249.50     55.82 o 
  11   6   4       37.18       48.47     23.83 o 
  12   6   4       80.93       66.91     27.50 o 
 -12   7   4        7.50        9.51     60.16 o 
 -10   7   4      204.31      262.62     60.28 o 
  -9   7   4      138.89      142.88     42.89 o 
  -8   7   4       92.22       53.79     25.73 o 
  -7   7   4      277.76      278.71     89.73 o 
  -6   7   4      505.15      477.96    127.96 o 
  -5   7   4       38.09       34.13     17.80 o 
  -4   7   4       14.14       21.52     10.23 o 
  -3   7   4       16.72       10.79     13.30 o 
  -2   7   4       21.63       13.33      8.10 o 
  -1   7   4      404.32      264.79     60.12 o 
   0   7   4      582.85      545.33     39.32 o 
   1   7   4       62.40       52.91     10.51 o 
   2   7   4      170.72      161.46     24.65 o 
   3   7   4       51.88       39.80     14.57 o 
   4   7   4        6.55       17.34     12.21 o 
   5   7   4        1.25        8.44      8.59 o 
   6   7   4      238.55      213.03     39.74 o 
   7   7   4        0.33       22.77      9.50 o 
   8   7   4       34.46       28.34     13.51 o 
   9   7   4       22.36       21.97     20.54 o 
  10   7   4        5.20       21.06     18.02 o 
  -9   8   4      174.79      150.65     67.10 o 
  -8   8   4        0.81       -1.44     49.60 o 
  -7   8   4      228.60      225.94     71.79 o 
  -6   8   4        0.08       -2.85     24.40 o 
  -5   8   4       10.11       21.38     16.03 o 
  -4   8   4       56.75       50.23     16.76 o 
  -3   8   4       50.94       25.88     47.16 o 
  -2   8   4      807.26      766.31    228.13 o 
  -1   8   4      418.88      376.53     96.81 o 
   0   8   4       25.13       13.49     19.76 o 
   1   8   4      244.24      239.40     66.35 o 
   2   8   4       19.66        4.13     12.17 o 
   3   8   4       50.45       58.98     21.42 o 
   4   8   4      120.96      147.59     23.83 o 
   5   8   4        2.78        8.85     14.89 o 
   6   8   4        0.10        0.34     13.90 o 
   7   8   4       12.24       13.35     25.16 o 
  -2   9   4      124.05      117.24     40.69 o 
  -1   9   4        9.21        5.41     20.79 o 
   0   9   4       19.43      -10.58     19.48 o 
 -19   1   5      140.57      178.87     53.06 o 
 -18   1   5      113.79      110.32     28.46 o 
 -17   1   5      163.91      164.31     25.36 o 
 -16   1   5        0.15       -3.51     13.74 o 
 -15   1   5     1586.78     1654.63    191.24 o 
 -14   1   5       24.22       22.02     12.30 o 
 -13   1   5        2.14        1.89      6.74 o 
 -12   1   5        4.56       15.28      6.77 o 
 -11   1   5      326.64      343.52     45.70 o 
 -10   1   5      462.06      517.41     71.88 o 
  -9   1   5     1110.28     1251.21     53.95 o 
  -8   1   5      625.41      674.50     28.40 o 
  -7   1   5        3.09       10.48      5.49 o 
  -6   1   5      209.51      186.27     24.73 o 
  -5   1   5      122.37      131.85     14.14 o 
  -4   1   5      626.53      636.48     16.19 o 
  -3   1   5      121.95      197.48     30.56 o 
  -2   1   5      195.07      175.78     16.22 o 
  -1   1   5      767.71      683.23     23.88 o 
   0   1   5     2113.26     2080.19     33.89 o 
   1   1   5     2849.81     2550.03     42.51 o 
   2   1   5       33.32       35.48      5.32 o 
   3   1   5       33.55       33.92      7.29 o 
   4   1   5      933.23      996.55     32.23 o 
   5   1   5      297.19      334.29     57.96 o 
   6   1   5      835.47      857.39     75.05 o 
   7   1   5      103.12       94.10     12.56 o 
   8   1   5        1.19       -4.94     13.50 o 
   9   1   5        2.59       14.47      9.03 o 
  10   1   5        6.43       -3.59     20.41 o 
  11   1   5      432.55      480.39     99.11 o 
  12   1   5       23.82       28.22     21.50 o 
  13   1   5       28.14       13.74     16.29 o 
  14   1   5       23.78       34.22     17.17 o 
  15   1   5       21.67       35.98     27.03 o 
  16   1   5       27.43       68.19     20.07 o 
 -18   2   5       19.99       16.84     15.33 o 
 -17   2   5        0.99        1.81     18.36 o 
 -16   2   5       18.33       27.73     16.43 o 
 -15   2   5      488.72      473.96     70.03 o 
 -14   2   5      628.33      685.24     72.72 o 
 -13   2   5     1146.55     1205.95     78.22 o 
 -12   2   5      532.32      570.53     76.81 o 
 -11   2   5       29.64       26.13      6.72 o 
 -10   2   5       50.45       67.67     13.80 o 
  -9   2   5      264.76      299.64     37.32 o 
  -8   2   5        0.57        7.56      4.91 o 
  -7   2   5      138.35      172.01     20.65 o 
  -6   2   5        2.21        5.29      4.08 o 
  -5   2   5        3.51        7.64      3.34 o 
  -4   2   5       24.41       29.83      4.31 o 
  -3   2   5      467.42      459.18     16.60 o 
  -2   2   5     5231.46     5244.69     31.51 o 
  -1   2   5     6230.09     6105.81     58.73 o 
   0   2   5      246.13      211.09     27.14 o 
   1   2   5       96.73      107.82     16.33 o 
   2   2   5      141.04      138.77     16.26 o 
   3   2   5      224.19      208.35     21.08 o 
   4   2   5       68.18       58.22     11.21 o 
   5   2   5       21.62       20.75      4.94 o 
   6   2   5      215.72      203.65     25.31 o 
   7   2   5      392.78      361.82     25.90 o 
   8   2   5      103.44       94.02     13.36 o 
   9   2   5       26.16       25.72      6.64 o 
  10   2   5      242.99      301.33     51.56 o 
  11   2   5        3.35       19.49     30.77 o 
  12   2   5      224.80      199.72     43.93 o 
  13   2   5      452.37      423.84     89.87 o 
  14   2   5      314.52      252.50     53.63 o 
  15   2   5       32.06       51.63     33.36 o 
  16   2   5       20.69       13.70     31.02 o 
 -18   3   5      104.77       89.14     22.39 o 
 -17   3   5       12.33       17.46     19.06 o 
 -16   3   5       49.53       42.62     12.75 o 
 -15   3   5        3.23       14.64     15.76 o 
 -14   3   5       30.08       24.09     10.60 o 
 -13   3   5        6.34       12.14      7.95 o 
 -12   3   5      239.14      210.97     28.27 o 
 -11   3   5      822.91      846.00     60.67 o 
 -10   3   5     1330.01     1377.80     52.18 o 
  -9   3   5       58.94       58.56      8.52 o 
  -8   3   5      606.05      625.70     35.14 o 
  -7   3   5       40.69       53.91      7.61 o 
  -6   3   5        0.00       -4.48      4.48 o 
  -5   3   5       49.16       54.64      7.21 o 
  -4   3   5        2.16       16.12      3.65 o 
  -3   3   5        6.82        7.49      6.56 o 
  -2   3   5      557.08      629.57     14.88 o 
  -1   3   5     1305.63     1292.33     27.15 o 
   0   3   5      355.59      341.94     23.71 o 
   1   3   5     1227.33     1219.94     32.05 o 
   2   3   5      175.46      186.87     23.60 o 
   3   3   5        5.37       12.48      5.95 o 
   4   3   5      146.90      190.86     21.89 o 
   5   3   5        5.67        2.15      4.83 o 
   6   3   5      258.12      254.34     28.74 o 
   7   3   5      118.26      106.32     12.23 o 
   8   3   5        0.76        4.89      5.66 o 
   9   3   5      416.22      327.39     44.90 o 
  10   3   5      477.22      442.45     50.31 o 
  11   3   5       21.01       20.91      7.55 o 
  12   3   5      171.92      192.06     35.96 o 
  13   3   5      139.31      164.35     48.82 o 
  14   3   5        1.24       56.96     24.61 o 
  15   3   5       18.32       11.03     21.37 o 
 -17   4   5       26.24       23.33     12.29 o 
 -16   4   5        7.48       19.23     12.85 o 
 -15   4   5      163.74      140.21     27.44 o 
 -14   4   5       22.41       24.34     19.19 o 
 -13   4   5      213.21      253.00     35.62 o 
 -12   4   5        2.18        6.48      5.78 o 
 -11   4   5       18.46       20.62      8.15 o 
 -10   4   5       92.62       87.71     11.99 o 
  -9   4   5      296.83      305.43     50.81 o 
  -8   4   5       33.37       33.10      6.00 o 
  -7   4   5      404.33      472.73     55.49 o 
  -6   4   5       21.19       22.43      7.35 o 
  -5   4   5     1332.18     1452.26     41.81 o 
  -4   4   5      446.48      488.11     31.68 o 
  -3   4   5      421.95      427.04     49.01 o 
  -2   4   5      222.23      255.25     32.90 o 
  -1   4   5      325.30      347.85     19.93 o 
   0   4   5       16.79       17.63      3.56 o 
   1   4   5       16.12       14.90      5.14 o 
   2   4   5       12.97       12.39      5.50 o 
   3   4   5      243.29      255.59     26.43 o 
   4   4   5       13.39       13.55      6.54 o 
   5   4   5        0.39        5.24      6.92 o 
   6   4   5      733.94      693.29     98.84 o 
   7   4   5        0.55        5.69      5.46 o 
   8   4   5      187.86      169.72     22.47 o 
   9   4   5       80.75       84.68     13.06 o 
  10   4   5       40.62       26.70      9.49 o 
  11   4   5        2.21        4.67     11.74 o 
  12   4   5      271.94      236.46     60.60 o 
  13   4   5        0.00        8.24     13.95 o 
  14   4   5        0.11       -4.57     41.79 o 
 -16   5   5       27.01       30.26     31.15 o 
 -15   5   5        6.72       34.05     23.64 o 
 -14   5   5        0.72        3.96     13.74 o 
 -13   5   5       33.59       33.32     22.78 o 
 -12   5   5       29.82       23.71      9.69 o 
 -11   5   5       25.78       20.61     17.10 o 
 -10   5   5       68.14       68.76     12.27 o 
  -9   5   5       21.04       21.42      5.39 o 
  -8   5   5      101.30      152.14     76.69 o 
  -7   5   5        1.02       -6.17     11.93 o 
  -6   5   5     1772.88     1911.54     52.78 o 
  -5   5   5        7.39       -8.05      9.92 o 
  -4   5   5      714.22      724.52     90.01 o 
  -3   5   5        2.49        4.90      7.71 o 
  -2   5   5       31.64       25.06      4.29 o 
  -1   5   5       92.95       77.79     12.46 o 
   0   5   5      110.50      110.09     11.00 o 
   1   5   5       17.23       14.66      5.22 o 
   2   5   5      617.59      619.25     64.25 o 
   3   5   5       35.59       33.41      6.50 o 
   4   5   5     2566.73     2736.09     55.99 o 
   5   5   5      212.45      199.58     18.67 o 
   6   5   5      185.18      197.36     22.34 o 
   7   5   5     1235.91     1248.48     98.02 o 
   8   5   5      206.78      238.09     38.71 o 
   9   5   5        4.80        2.57      8.96 o 
  10   5   5       36.98       23.12     16.36 o 
  11   5   5      161.25      143.68     31.76 o 
  12   5   5      136.48      110.73     33.64 o 
  13   5   5        9.49       19.88     21.41 o 
 -14   6   5      211.44      208.25     81.57 o 
 -13   6   5       18.30       28.59     27.93 o 
 -12   6   5       62.07      101.02     70.65 o 
 -11   6   5        6.93        3.39     18.36 o 
 -10   6   5       36.57       56.19     18.17 o 
  -9   6   5       98.30      111.46     33.15 o 
  -8   6   5       51.99       59.95     12.40 o 
  -7   6   5        1.48        8.38      8.17 o 
  -6   6   5     1152.63     1207.51    149.83 o 
  -5   6   5       98.59       90.20     18.05 o 
  -4   6   5        7.97       12.79      4.18 o 
  -3   6   5        2.82        8.10     13.18 o 
  -2   6   5      337.86      287.73     18.07 o 
  -1   6   5       17.38       13.33      4.28 o 
   0   6   5       49.96       39.75      9.28 o 
   1   6   5      256.29      256.36     24.32 o 
   2   6   5     1083.63     1030.11     64.72 o 
   3   6   5       85.52       84.42     12.46 o 
   4   6   5      424.01      398.90     45.56 o 
   5   6   5       11.22       -6.15     13.36 o 
   6   6   5      132.51      159.26     24.40 o 
   7   6   5      143.48      148.29     35.18 o 
   8   6   5      121.40       89.74     62.06 o 
   9   6   5      322.09      289.95     73.92 o 
  10   6   5      255.73      221.53     50.64 o 
  11   6   5      510.79      499.66    126.15 o 
  12   6   5       71.31       69.84     35.96 o 
 -12   7   5       67.88       62.61     91.56 o 
 -11   7   5        8.36       40.59     36.98 o 
 -10   7   5        6.32      -11.59     47.68 o 
  -9   7   5      100.08      120.34     46.03 o 
  -8   7   5       19.77       16.12     24.58 o 
  -7   7   5       17.15       19.83     10.05 o 
  -6   7   5        1.17       28.31     14.31 o 
  -5   7   5      204.79      174.46     34.44 o 
  -4   7   5       19.36       47.14     17.16 o 
  -3   7   5       43.74       63.30     16.81 o 
  -2   7   5      135.67      139.22     30.48 o 
  -1   7   5      862.63      964.31     69.29 o 
   0   7   5       17.68       13.28      6.06 o 
   1   7   5      673.08      632.10    130.75 o 
   2   7   5     1106.67     1230.07     98.31 o 
   3   7   5       94.32      107.90     22.70 o 
   4   7   5       37.81       38.50     16.36 o 
   5   7   5        3.58       12.96     14.04 o 
   6   7   5        1.91       -4.28     10.68 o 
   7   7   5        4.66       25.67     13.98 o 
   8   7   5       70.11       77.80     20.99 o 
   9   7   5      148.99      151.48     26.69 o 
  -9   8   5      107.85      168.94     71.87 o 
  -8   8   5       23.69        6.62     29.17 o 
  -7   8   5       29.51       29.87     43.43 o 
  -6   8   5       75.88       29.39     29.52 o 
  -5   8   5      189.88      147.58     83.16 o 
  -4   8   5       42.03       52.28     28.84 o 
  -3   8   5       72.43       59.95     28.00 o 
  -2   8   5       51.83       50.40     28.42 o 
  -1   8   5       38.08       26.34     28.07 o 
   0   8   5      517.10      489.11     63.49 o 
   1   8   5        2.70       13.05     16.29 o 
   2   8   5      100.30       99.61     44.75 o 
   3   8   5        2.23        8.43     19.23 o 
   4   8   5       54.87       47.63     25.96 o 
   5   8   5        5.59        5.95     27.80 o 
   6   8   5      122.75       93.93     23.19 o 
 -19   0   6       50.81      109.67     37.29 o 
 -18   0   6       27.91       36.66     42.84 o 
 -17   0   6     2448.76     2853.19    133.79 o 
 -16   0   6      682.28      713.74    163.46 o 
 -14   0   6       41.70       41.35     17.26 o 
 -13   0   6       71.39      104.31     36.80 o 
 -12   0   6       58.70       26.46     18.23 o 
 -11   0   6       40.94       58.87     12.51 o 
 -10   0   6      208.31      199.52     31.99 o 
  -9   0   6      108.71      141.72     23.48 o 
  -8   0   6     1596.70     1707.78     57.60 o 
  -7   0   6     2752.85     3059.38     79.72 o 
  -5   0   6     1892.24     2001.49     72.37 o 
  -4   0   6      268.42      299.40     24.66 o 
  -3   0   6      130.17      131.61     39.45 o 
  -2   0   6     1913.28     1760.62     51.05 o 
  -1   0   6      606.76      503.81     30.94 o 
   0   0   6      229.08      238.10     62.14 o 
   1   0   6       17.10       23.46     10.72 o 
   2   0   6       10.36        9.83      7.05 o 
   3   0   6     1956.53     1873.59     70.76 o 
   4   0   6        6.10       10.97     12.26 o 
   5   0   6     3257.57     3501.69    149.34 o 
   6   0   6     4358.25     4667.55    149.92 o 
   7   0   6      944.45     1028.68    114.75 o 
   8   0   6      126.02      135.54     26.30 o 
   9   0   6      135.32      119.26     48.28 o 
  10   0   6      227.59      255.65    102.67 o 
  11   0   6       67.36       51.30     38.88 o 
  12   0   6       50.80      106.58     70.41 o 
  13   0   6      173.10      299.98     61.31 o 
  14   0   6       37.36       89.36     40.32 o 
  15   0   6      129.15      139.96     61.72 o 
  16   0   6        1.80        5.10     28.71 o 
 -19   1   6        1.49       -7.44     38.23 o 
 -18   1   6       73.88       88.93     17.18 o 
 -17   1   6      170.85      159.77     27.15 o 
 -16   1   6      119.85      116.53     22.71 o 
 -15   1   6      107.32      101.98     19.97 o 
 -14   1   6     4435.12     4734.95    139.60 o 
 -13   1   6       88.18       74.83     12.43 o 
 -12   1   6       51.23       67.88     19.32 o 
 -11   1   6       13.20       12.81      5.87 o 
 -10   1   6      298.53      322.60     36.47 o 
  -9   1   6       92.87       95.73     13.86 o 
  -8   1   6     6520.67     7066.19     81.32 o 
  -7   1   6     1280.06     1372.97     37.11 o 
  -6   1   6      544.75      588.45     31.99 o 
  -5   1   6      671.91      696.77     20.99 o 
  -4   1   6     1646.58     1554.95     31.32 o 
  -3   1   6      472.43      484.48     14.89 o 
  -2   1   6      120.19       89.09     14.94 o 
  -1   1   6        8.56        7.13      4.55 o 
   0   1   6       34.08       44.28      8.80 o 
   1   1   6      349.28      364.16     23.12 o 
   2   1   6        1.23        8.13      4.66 o 
   3   1   6      341.42      336.24     26.17 o 
   4   1   6       66.03       63.31      7.26 o 
   5   1   6      632.37      320.99    111.22 o 
   6   1   6      878.69      975.92     82.01 o 
   7   1   6       22.20       13.39      8.25 o 
   8   1   6      481.99      459.13     69.92 o 
   9   1   6       81.64       91.17     20.22 o 
  10   1   6      345.88      377.18    100.09 o 
  11   1   6      168.90      159.66     34.99 o 
  12   1   6      125.90       92.97     20.13 o 
  13   1   6       28.12       75.34     32.46 o 
  14   1   6        7.83       31.24     22.09 o 
  15   1   6       24.27       28.45     24.02 o 
  16   1   6        4.45       54.95     31.70 o 
 -18   2   6      132.48      134.54     28.67 o 
 -17   2   6      138.84      100.09     23.55 o 
 -16   2   6        9.89        9.08     16.86 o 
 -15   2   6      127.48      153.18     18.09 o 
 -14   2   6     3494.05     3811.33     98.44 o 
 -13   2   6      125.15      114.39     15.85 o 
 -12   2   6      135.37      129.92     13.63 o 
 -11   2   6      106.43       92.15     10.21 o 
 -10   2   6        9.60        6.06      6.31 o 
  -9   2   6      181.31      207.83     24.07 o 
  -8   2   6      736.37      791.57     29.85 o 
  -7   2   6       46.64       49.43      7.15 o 
  -6   2   6        0.53        6.37      4.41 o 
  -5   2   6       16.57       12.86      3.41 o 
  -4   2   6      657.60      673.88     19.32 o 
  -3   2   6       45.53       51.84      6.71 o 
  -2   2   6       11.52       14.81      4.83 o 
  -1   2   6     2737.99     2882.43     52.41 o 
   0   2   6     1279.47     1307.81     37.76 o 
   1   2   6      715.11      734.91     26.52 o 
   2   2   6      152.76      148.30     16.09 o 
   3   2   6      168.45      178.01     22.63 o 
   4   2   6       24.58       25.87     14.28 o 
   5   2   6       52.45       56.23      8.38 o 
   6   2   6      286.64      246.51     37.36 o 
   7   2   6       14.12       20.62      7.45 o 
   8   2   6      100.85       92.53     14.42 o 
   9   2   6      128.49      127.28     23.10 o 
  10   2   6      137.28      117.41     19.28 o 
  11   2   6      586.50      442.15     76.54 o 
  12   2   6      237.66      180.55     55.75 o 
  13   2   6        0.98      -37.16     37.16 o 
  14   2   6        0.75       13.44     32.10 o 
  15   2   6        2.40       -7.87     36.87 o 
 -18   3   6        0.30       21.78     20.95 o 
 -17   3   6       12.74       18.70     16.06 o 
 -16   3   6       42.92       28.79     11.17 o 
 -15   3   6      121.95       72.17     23.29 o 
 -14   3   6        0.07        6.77      9.49 o 
 -13   3   6       65.90       69.57     14.85 o 
 -12   3   6      798.68      679.09    100.48 o 
 -11   3   6      624.39      660.12     72.84 o 
 -10   3   6      112.55      109.28     13.18 o 
  -9   3   6       92.47       74.68     10.51 o 
  -8   3   6        3.79        6.79      4.01 o 
  -7   3   6      342.51      371.50    125.56 o 
  -6   3   6       37.28       50.14      6.44 o 
  -5   3   6       58.85       78.12      9.60 o 
  -4   3   6     1616.84     1667.08     42.74 o 
  -3   3   6      700.31      753.60     40.77 o 
  -2   3   6     1460.20     1488.04     25.11 o 
  -1   3   6    14266.47    15252.41     78.11 o 
   0   3   6     2325.55     2380.21     42.24 o 
   1   3   6      198.14      191.20     24.68 o 
   2   3   6      777.80      752.03     35.68 o 
   3   3   6      157.37      140.64     13.31 o 
   4   3   6        8.80        9.57      5.05 o 
   5   3   6      369.13      360.58     46.60 o 
   6   3   6      111.33      153.12     17.94 o 
   7   3   6     1219.26     1239.94     65.08 o 
   8   3   6       98.75      101.00     15.57 o 
   9   3   6        1.27        1.18      7.39 o 
  10   3   6      153.89      155.20     29.51 o 
  11   3   6      297.44      178.72     47.86 o 
  12   3   6      152.96      109.00     30.90 o 
  13   3   6      125.91       64.01     30.34 o 
  14   3   6       93.41      116.15     27.15 o 
  15   3   6       13.24        1.70     25.49 o 
 -17   4   6        6.91       31.68     32.29 o 
 -16   4   6       95.55       68.87     21.84 o 
 -15   4   6      538.93      513.27    103.41 o 
 -14   4   6      251.29      220.76     44.75 o 
 -13   4   6        6.69       -8.93     11.22 o 
 -12   4   6       60.31       57.71     14.27 o 
 -11   4   6      116.93      113.68     16.57 o 
 -10   4   6      812.71      787.94     59.11 o 
  -9   4   6      224.04      190.95     32.01 o 
  -8   4   6       52.18       66.18     26.22 o 
  -7   4   6      298.79      329.46     32.01 o 
  -6   4   6       42.03       40.67      7.76 o 
  -5   4   6      233.34      227.24     20.09 o 
  -4   4   6     1405.20     1520.04     52.92 o 
  -3   4   6        7.57        4.57      8.65 o 
  -2   4   6       24.23       26.90      3.56 o 
  -1   4   6        1.37        3.59      4.64 o 
   0   4   6      360.48      411.34     28.94 o 
   1   4   6      545.92      501.99     53.21 o 
   2   4   6        4.98        4.39      6.12 o 
   3   4   6      206.43      207.31     24.69 o 
   4   4   6      113.14      114.85     15.31 o 
   5   4   6     1807.86     1916.83     78.96 o 
   6   4   6        0.16       -3.59      9.56 o 
   7   4   6     2438.20     2588.25     87.23 o 
   8   4   6       24.59       15.47      6.81 o 
   9   4   6       48.91       40.18     11.78 o 
  10   4   6      177.20      179.22     34.97 o 
  11   4   6        1.61       19.47     16.11 o 
  12   4   6      452.44      446.17    100.57 o 
  13   4   6       85.33       83.15     15.71 o 
  14   4   6        9.25       28.44     31.78 o 
 -16   5   6       99.16       44.44     28.57 o 
 -15   5   6      136.88      108.08     59.77 o 
 -14   5   6      169.74      175.30     47.37 o 
 -13   5   6        0.78      -24.65     27.79 o 
 -12   5   6        1.65       -3.34     10.00 o 
 -11   5   6      238.04      216.68     54.96 o 
 -10   5   6       83.35       78.27     28.23 o 
  -9   5   6       25.67       42.24     27.76 o 
  -8   5   6        1.96        8.43      7.55 o 
  -7   5   6      965.40     1120.23     85.69 o 
  -6   5   6       32.33       30.30      7.57 o 
  -5   5   6      680.29      673.41     40.97 o 
  -4   5   6       31.91       15.58     12.04 o 
  -3   5   6       55.83       32.98     12.87 o 
  -2   5   6      394.46      403.72     57.15 o 
  -1   5   6      246.06      280.20     30.73 o 
   0   5   6      109.37      126.14     12.16 o 
   1   5   6       26.95       26.78      6.71 o 
   2   5   6      807.43      806.39     46.58 o 
   3   5   6        1.09        5.49      7.59 o 
   4   5   6     1363.05     1556.61    109.71 o 
   5   5   6     2811.95     3006.83     67.20 o 
   6   5   6      616.98      524.82     82.70 o 
   7   5   6        1.95       10.48     10.92 o 
   8   5   6        0.55        4.40      9.82 o 
   9   5   6       18.21       18.77      8.97 o 
  10   5   6       12.01       13.66     20.81 o 
  11   5   6       72.50       69.96     25.81 o 
  12   5   6       15.35       10.66     29.97 o 
  13   5   6       58.69       68.32     30.10 o 
 -14   6   6        9.87      -17.96     35.35 o 
 -13   6   6       47.01       32.79     23.33 o 
 -12   6   6        0.10        7.00     32.43 o 
 -11   6   6        0.26        5.22     11.86 o 
 -10   6   6        8.44        4.53     15.34 o 
  -9   6   6      127.08       94.36     27.24 o 
  -8   6   6       21.47       12.48     31.86 o 
  -7   6   6        3.22        0.34     12.85 o 
  -6   6   6      177.56      156.64     28.01 o 
  -5   6   6       94.89      104.87     14.58 o 
  -4   6   6        9.10       16.20     15.84 o 
  -3   6   6      152.74      127.20     31.01 o 
  -2   6   6        0.60       14.68     10.39 o 
  -1   6   6       70.99       62.23      8.64 o 
   0   6   6       40.50       51.65     11.04 o 
   1   6   6      389.19      385.85     52.23 o 
   2   6   6     1274.69     1432.36    101.42 o 
   3   6   6       58.67       50.74     16.19 o 
   4   6   6      418.32      343.93     64.10 o 
   5   6   6      145.98      140.13     27.37 o 
   6   6   6       57.81       44.59     11.86 o 
   7   6   6       90.03      111.32     24.03 o 
   8   6   6       31.17       14.40     31.37 o 
   9   6   6       38.81       71.74     30.21 o 
  10   6   6      125.80      147.22     33.61 o 
  11   6   6      312.74      227.13    104.63 o 
 -12   7   6        0.51      -48.51     63.94 o 
 -11   7   6       72.28       16.74     50.14 o 
  -9   7   6       85.96       73.79     34.15 o 
  -8   7   6       33.68       10.74     23.80 o 
  -7   7   6       63.37       50.60     17.19 o 
  -6   7   6       81.17       85.95     18.56 o 
  -5   7   6       40.82       44.03     28.35 o 
  -4   7   6        3.22       -9.26     29.25 o 
  -3   7   6       94.98       97.90     25.24 o 
  -2   7   6      447.34      554.74    112.39 o 
  -1   7   6      230.37      169.47     45.62 o 
   0   7   6      128.54      148.97     29.59 o 
   1   7   6      167.52      139.14     22.30 o 
   2   7   6       30.62       27.83     13.35 o 
   3   7   6       47.78       44.07     39.41 o 
   4   7   6       34.94        1.20     14.94 o 
   5   7   6        0.00       -4.60     14.15 o 
   6   7   6       88.93       88.24     22.28 o 
   7   7   6       72.28       92.80     19.74 o 
   8   7   6       20.72       26.31     19.04 o 
   9   7   6       16.52       19.75     14.05 o 
  -9   8   6        0.03       14.35     20.71 o 
  -8   8   6       69.01       57.07     43.21 o 
  -7   8   6       12.31       13.26     30.73 o 
  -6   8   6        7.74       24.75     33.55 o 
  -5   8   6        6.13       17.72     16.75 o 
  -4   8   6       53.81       49.98     27.60 o 
  -3   8   6       31.44       36.02     25.05 o 
  -2   8   6      152.04      121.78     28.09 o 
  -1   8   6       20.75       19.78     15.28 o 
   0   8   6        7.19       10.79     12.64 o 
   1   8   6      294.04      243.58     54.69 o 
   2   8   6        8.21       14.07     15.47 o 
   3   8   6       34.39       46.86     17.47 o 
   4   8   6       75.81       92.92     40.85 o 
   5   8   6        5.88       22.33     23.20 o 
 -19   1   7        4.42        9.05     28.45 o 
 -18   1   7       16.79        6.93     16.35 o 
 -17   1   7      141.25      142.41     25.71 o 
 -16   1   7       26.06       11.35     14.14 o 
 -15   1   7       84.19       88.54     27.83 o 
 -14   1   7       25.72       26.27     13.79 o 
 -13   1   7      631.37      581.16     90.90 o 
 -12   1   7      268.10      265.26     31.93 o 
 -11   1   7        0.00       11.89      7.47 o 
 -10   1   7       13.25       17.23      6.32 o 
  -9   1   7        2.22        2.49      6.04 o 
  -8   1   7      104.04       90.25      9.97 o 
  -7   1   7     1100.24     1243.10     42.94 o 
  -6   1   7     1430.52     1427.50     28.11 o 
  -5   1   7      485.34      549.92     19.40 o 
  -4   1   7        3.08        1.60      3.21 o 
  -3   1   7      893.13      955.86     24.35 o 
  -2   1   7      336.21      334.95     37.30 o 
  -1   1   7       11.98        4.28      4.51 o 
   0   1   7      249.18      239.11     24.95 o 
   1   1   7     1115.53     1122.43     30.94 o 
   2   1   7      962.57     1051.95     32.91 o 
   3   1   7       44.66       41.70     10.48 o 
   4   1   7        0.02       -1.64      6.15 o 
   5   1   7      336.23      301.50     37.51 o 
   6   1   7       88.30      108.71     15.81 o 
   7   1   7       14.23       21.61     11.47 o 
   8   1   7       62.62       37.07     23.56 o 
   9   1   7      102.56       73.33     36.50 o 
  10   1   7      166.79      109.54     49.89 o 
  11   1   7       27.96       49.35     34.81 o 
  12   1   7      142.90      119.48     27.17 o 
  13   1   7       17.40       26.22     21.46 o 
  14   1   7        0.00       22.58     19.60 o 
  15   1   7        5.96       47.24     32.82 o 
 -18   2   7       17.37       19.38     15.08 o 
 -17   2   7       61.21       52.03     17.20 o 
 -16   2   7      163.46      147.98     26.52 o 
 -15   2   7      533.22      503.36    103.05 o 
 -14   2   7        0.01        9.36     10.44 o 
 -13   2   7      893.99      928.21     56.64 o 
 -12   2   7        5.65        8.87      6.92 o 
 -11   2   7      407.45      426.87     47.92 o 
 -10   2   7      269.39      283.58     36.46 o 
  -9   2   7      256.54      244.25     28.28 o 
  -8   2   7       66.21       64.85      9.00 o 
  -7   2   7      201.80      174.78     19.90 o 
  -6   2   7       95.37       92.97      8.36 o 
  -5   2   7      182.28      189.06     20.98 o 
  -4   2   7       57.63       70.15      8.32 o 
  -3   2   7     4488.69     4646.86     59.32 o 
  -2   2   7      227.19      188.22     30.11 o 
  -1   2   7        5.89        9.09      5.58 o 
   0   2   7     2716.34     2922.89     57.40 o 
   1   2   7     1212.23     1282.71     36.07 o 
   2   2   7      227.18      262.24     26.87 o 
   3   2   7        0.17       -5.49      6.46 o 
   4   2   7       33.78       23.70      8.42 o 
   5   2   7      373.45      367.90     30.89 o 
   6   2   7        1.01        0.77     12.88 o 
   7   2   7      179.45      152.46     21.84 o 
   8   2   7      291.68      268.20     42.10 o 
   9   2   7        2.03        4.91      7.41 o 
  10   2   7      692.10      536.11     59.91 o 
  11   2   7        9.61       11.68     22.61 o 
  12   2   7        1.61       -1.61     50.53 o 
  13   2   7       13.19       21.33     28.89 o 
  14   2   7       53.27       41.54     23.96 o 
  15   2   7        1.07       -9.06     30.81 o 
 -18   3   7        1.22       -5.01     22.47 o 
 -17   3   7        4.60        9.55     15.73 o 
 -16   3   7        4.40        8.46      9.60 o 
 -15   3   7        0.18        2.32     14.59 o 
 -14   3   7       72.69       66.16     13.72 o 
 -13   3   7       14.03       19.31      8.68 o 
 -12   3   7     1646.05     1683.69     87.73 o 
 -11   3   7     1137.90     1213.69     57.91 o 
 -10   3   7       60.83       59.43     12.13 o 
  -9   3   7       19.50       10.48      4.22 o 
  -8   3   7        2.25        4.19      4.14 o 
  -7   3   7      185.00      192.87     20.97 o 
  -6   3   7       19.49       11.78      4.32 o 
  -5   3   7      205.80      230.82     16.69 o 
  -4   3   7      108.12       86.71      7.97 o 
  -3   3   7     6262.47     6545.48    108.51 o 
  -2   3   7       20.25       10.75      3.25 o 
  -1   3   7     3006.30     3070.58     36.96 o 
   0   3   7        0.07        2.68      4.50 o 
   1   3   7       73.06       67.09      8.52 o 
   2   3   7       28.48       41.63      7.85 o 
   3   3   7      151.85      156.05     19.28 o 
   4   3   7       99.04      105.29     12.41 o 
   5   3   7      317.22      291.08     43.99 o 
   6   3   7        5.28       11.59      7.66 o 
   7   3   7      253.16      267.50     43.79 o 
   8   3   7     1006.64     1054.67     66.40 o 
   9   3   7       10.30       -1.12     10.84 o 
  10   3   7        5.51       14.78     13.14 o 
  11   3   7      490.08      393.95    129.29 o 
  12   3   7       63.86       51.87     26.87 o 
  13   3   7        2.90        2.48     23.27 o 
  14   3   7        2.06       50.63     25.69 o 
 -17   4   7       19.04       -0.70     22.29 o 
 -16   4   7        5.36        4.02     14.71 o 
 -15   4   7        2.69       16.56     12.83 o 
 -14   4   7      111.35       82.32     25.86 o 
 -13   4   7        0.89       15.28     13.99 o 
 -12   4   7       30.66       35.40      9.93 o 
 -11   4   7      276.15      318.79     43.16 o 
 -10   4   7       12.60       29.26      9.00 o 
  -9   4   7      785.95      934.66    205.25 o 
  -8   4   7      996.10     1024.11     43.02 o 
  -7   4   7      185.76      160.93     34.07 o 
  -6   4   7      256.65      242.54     30.24 o 
  -5   4   7      117.86      146.01     18.00 o 
  -4   4   7      226.83      221.53     27.53 o 
  -3   4   7        0.04       13.25      8.47 o 
  -2   4   7       27.46       29.89      4.83 o 
  -1   4   7      448.74      432.94     25.48 o 
   0   4   7      119.01      123.60     12.18 o 
   1   4   7       19.62       19.81      6.84 o 
   2   4   7      167.58      175.84     21.58 o 
   3   4   7       76.22       72.18     14.86 o 
   4   4   7     1637.59     1725.56     53.61 o 
   5   4   7        8.45        7.04      7.28 o 
   6   4   7     1517.97     1733.43    105.75 o 
   7   4   7      486.48      500.75     80.99 o 
   8   4   7     1071.75     1158.88     73.06 o 
   9   4   7      152.34      149.26     28.51 o 
  10   4   7      343.31      460.11     80.92 o 
  11   4   7      205.20      225.81     49.38 o 
  12   4   7        2.90       13.64     19.64 o 
  13   4   7        8.88       -0.19     28.76 o 
 -16   5   7        2.49       13.13     35.70 o 
 -15   5   7       19.88      -22.80     34.90 o 
 -14   5   7       12.91       11.71     26.54 o 
 -13   5   7        3.09       -5.50     18.05 o 
 -12   5   7        0.34       28.71     43.34 o 
 -11   5   7      114.05      233.66    212.23 o 
 -10   5   7       41.54       36.85      9.50 o 
  -9   5   7     2193.61     2537.34     76.11 o 
  -8   5   7     1088.83     1133.28     85.40 o 
  -7   5   7      384.05      362.38     40.46 o 
  -6   5   7      124.07      143.72     24.65 o 
  -5   5   7        0.43        5.93     10.31 o 
  -4   5   7       25.95       34.18     16.55 o 
  -3   5   7        0.01        3.49     11.23 o 
  -2   5   7        1.70        3.36      6.27 o 
  -1   5   7       41.94       45.37      6.30 o 
   0   5   7       77.85       65.63      9.76 o 
   1   5   7      140.96      154.83     17.22 o 
   2   5   7      119.71      140.33     13.43 o 
   3   5   7      306.45      294.55     39.99 o 
   4   5   7      163.03      144.43     19.91 o 
   5   5   7       52.96       32.96      9.52 o 
   6   5   7      997.44     1120.70    152.70 o 
   7   5   7       45.31       35.34     15.76 o 
   8   5   7       25.03       13.87     12.13 o 
   9   5   7      207.02      181.33     33.57 o 
  10   5   7       27.71       26.70     22.58 o 
  11   5   7       90.02      129.14     36.04 o 
  12   5   7        3.80       17.82     22.47 o 
 -14   6   7       83.93       48.95     88.82 o 
 -13   6   7        9.36       31.92     20.47 o 
 -12   6   7       23.72      -16.14     36.85 o 
 -11   6   7       12.39        3.58     18.94 o 
 -10   6   7      102.25       71.72     62.32 o 
  -9   6   7       15.77       21.33     12.54 o 
  -8   6   7      179.01      192.51     46.72 o 
  -7   6   7      670.60      573.02    119.20 o 
  -6   6   7      633.39      709.82    135.20 o 
  -5   6   7      458.36      561.63     91.93 o 
  -4   6   7       76.19       75.27     13.57 o 
  -3   6   7      151.32      143.71     27.24 o 
  -2   6   7      147.81      152.78     23.59 o 
  -1   6   7       14.99        5.84      4.65 o 
   0   6   7      163.26      156.51     16.98 o 
   1   6   7      133.65      149.31     20.05 o 
   2   6   7       48.84       39.75     10.16 o 
   3   6   7      462.41      438.91     66.23 o 
   4   6   7      521.03      480.78     81.47 o 
   5   6   7       50.35       48.05     11.62 o 
   6   6   7       32.70       38.64     21.77 o 
   7   6   7        1.07       23.84     16.00 o 
   8   6   7        0.79        0.52     20.32 o 
   9   6   7       33.71       28.20     22.83 o 
  10   6   7       10.62       33.51     50.22 o 
 -12   7   7       32.87       22.28     47.76 o 
 -11   7   7        2.36       30.55     46.67 o 
 -10   7   7        0.03      -10.02     42.60 o 
  -9   7   7        0.04        8.44     19.51 o 
  -8   7   7       24.77       19.79     26.95 o 
  -7   7   7       63.01       95.97     33.85 o 
  -6   7   7       21.19       25.60     15.19 o 
  -5   7   7       29.56       18.27     22.67 o 
  -4   7   7        0.19       21.97     12.25 o 
  -3   7   7      160.79      180.19     37.80 o 
  -2   7   7        2.91       16.03     21.15 o 
  -1   7   7       52.76       38.75     28.20 o 
   0   7   7      702.79      858.88    102.60 o 
   1   7   7        0.00        4.28     13.53 o 
   2   7   7        7.95       14.42      9.85 o 
   3   7   7      110.20      110.04     24.88 o 
   4   7   7      116.29      111.53     29.99 o 
   5   7   7       30.06       21.24     15.69 o 
   6   7   7        0.50       16.23     11.42 o 
   7   7   7        9.21       20.12     13.89 o 
   8   7   7       21.24       33.10     13.91 o 
  -8   8   7       42.29       48.94     21.21 o 
  -7   8   7       37.05      -14.51     59.22 o 
  -6   8   7        0.61      -27.35     47.02 o 
  -5   8   7       48.03       29.73     20.33 o 
  -4   8   7        0.36      -11.69     20.34 o 
  -3   8   7       83.88       99.21     33.08 o 
  -2   8   7      270.74      172.80     52.60 o 
  -1   8   7      159.57      136.37     39.46 o 
   0   8   7       10.42        2.54     27.03 o 
   1   8   7       17.01       13.59     14.22 o 
   2   8   7        8.10       25.41     25.79 o 
   3   8   7        0.59       16.24     32.45 o 
   4   8   7        2.00        9.76     18.83 o 
 -19   0   8        5.47       14.56     17.47 o 
 -18   0   8      126.62      109.99     26.75 o 
 -17   0   8       33.85       45.77     36.27 o 
 -16   0   8       57.68       99.93     47.43 o 
 -15   0   8       75.86       72.13     20.96 o 
 -14   0   8      113.29      111.28     22.98 o 
 -13   0   8       14.26       18.91     11.07 o 
 -12   0   8       75.93       70.39     13.80 o 
 -11   0   8       88.95       97.60     14.83 o 
 -10   0   8       96.36       97.11     13.41 o 
  -9   0   8      182.39      226.30     36.08 o 
  -8   0   8     3168.31     3602.87     88.45 o 
  -7   0   8      626.21      666.92     40.04 o 
  -6   0   8     1346.63     1412.85     71.03 o 
  -5   0   8      876.67      966.40     42.61 o 
  -4   0   8      178.69      150.14     34.10 o 
  -3   0   8      313.53      306.34     70.14 o 
  -2   0   8        4.44        9.37      8.31 o 
  -1   0   8     1101.87      970.56     66.11 o 
   0   0   8       76.68       68.50     16.46 o 
   1   0   8      517.90      553.09     54.85 o 
   2   0   8     5660.63     5752.17    133.70 o 
   3   0   8     2196.46     2332.77    175.21 o 
   4   0   8      808.63      914.36    265.90 o 
   5   0   8      206.77      175.88     40.89 o 
   6   0   8      264.91      230.64     31.19 o 
   7   0   8       75.72       57.05     14.69 o 
   8   0   8        8.16       31.40     19.24 o 
   9   0   8       54.20       50.93     30.98 o 
  10   0   8      294.48      273.14    129.73 o 
  11   0   8       89.82       44.92     40.53 o 
  12   0   8        0.02       13.96     25.51 o 
  13   0   8      630.70      415.28    183.20 o 
  14   0   8       29.14       82.03     42.67 o 
  15   0   8       48.72       35.72     33.56 o 
 -19   1   8       88.23       77.04     26.07 o 
 -18   1   8        7.87        5.19     16.77 o 
 -17   1   8       87.64       86.18     14.50 o 
 -16   1   8       91.60       67.17     14.95 o 
 -15   1   8        0.01        9.80     23.13 o 
 -14   1   8        2.71       19.99     12.61 o 
 -13   1   8        1.09        3.97      7.78 o 
 -12   1   8       14.15       24.71      8.51 o 
 -11   1   8       30.66       29.16      8.49 o 
 -10   1   8       10.24        9.30      5.36 o 
  -9   1   8        1.70        6.23      4.87 o 
  -8   1   8      997.49     1042.51     41.27 o 
  -7   1   8     1652.30     1724.76     35.12 o 
  -6   1   8       58.61       77.87      7.98 o 
  -5   1   8     3245.65     3711.75     51.04 o 
  -4   1   8       80.28       69.97      7.29 o 
  -3   1   8      407.57      387.83     19.99 o 
  -2   1   8      561.80      516.85     31.57 o 
  -1   1   8     2807.00     2889.48     83.43 o 
   0   1   8       30.10       39.51      5.84 o 
   1   1   8       11.88       16.01     11.42 o 
   2   1   8      140.09      149.30     21.59 o 
   3   1   8        8.93       13.03      5.84 o 
   4   1   8     2288.17     2539.78     68.62 o 
   5   1   8      293.34      352.72     44.71 o 
   6   1   8       11.69        7.49      4.51 o 
   7   1   8      303.57      358.93     67.52 o 
   8   1   8        8.48       20.60     17.53 o 
   9   1   8       10.90        7.08     18.05 o 
  10   1   8        2.26        7.88     17.18 o 
  11   1   8      926.13      860.20    259.96 o 
  12   1   8        0.07       -9.52     48.47 o 
  13   1   8      211.74      204.11     47.99 o 
  14   1   8      104.51      119.32     30.77 o 
  15   1   8       41.06       41.83     34.54 o 
 -18   2   8       23.73        2.97     14.46 o 
 -17   2   8        8.45       10.17     18.22 o 
 -16   2   8      214.53      189.77     33.57 o 
 -15   2   8      395.13      335.51     62.75 o 
 -14   2   8        0.04        1.39      9.11 o 
 -13   2   8      179.76      170.70     20.18 o 
 -12   2   8      117.11      111.27     12.92 o 
 -11   2   8       12.68       17.86      7.53 o 
 -10   2   8      110.03      121.29     13.54 o 
  -9   2   8       57.76       68.90     25.92 o 
  -8   2   8      151.58      145.81     17.83 o 
  -7   2   8      186.30      192.38     21.74 o 
  -6   2   8        0.80        3.44      5.41 o 
  -5   2   8     1163.38     1193.50     33.85 o 
  -4   2   8       27.42       30.75      7.08 o 
  -3   2   8     1508.28     1622.17     29.66 o 
  -2   2   8     7752.84     8322.98     83.11 o 
  -1   2   8     1016.27     1093.17     31.97 o 
   0   2   8      463.22      468.23     29.45 o 
   1   2   8      280.94      283.21     40.17 o 
   2   2   8        0.83       -2.81      7.72 o 
   3   2   8      246.22      248.98     28.98 o 
   4   2   8       16.59       20.90      8.61 o 
   5   2   8      819.38      853.14     48.03 o 
   6   2   8      694.86      603.61    120.96 o 
   7   2   8      265.72      242.24     48.96 o 
   8   2   8      318.18      306.58     61.67 o 
   9   2   8       41.74       25.68      9.51 o 
  10   2   8      714.99      713.98     50.67 o 
  11   2   8      663.00      513.37    146.80 o 
  12   2   8        0.10       15.62     18.68 o 
  13   2   8       17.94       39.93     30.03 o 
  14   2   8        0.33       16.03     23.47 o 
 -18   3   8      105.42      106.20     21.72 o 
 -17   3   8        1.20      -19.63     19.63 o 
 -16   3   8       38.64       30.43     17.05 o 
 -15   3   8       43.45       44.39     16.57 o 
 -14   3   8     1873.67     1846.36    117.65 o 
 -13   3   8      175.55      135.73     20.35 o 
 -12   3   8        2.72       11.12      6.85 o 
 -11   3   8     1464.24     1516.18    106.83 o 
 -10   3   8      129.93      184.48     66.47 o 
  -9   3   8      135.19      152.47     21.95 o 
  -8   3   8      181.16      200.03     17.05 o 
  -7   3   8      342.81      315.52     32.73 o 
  -6   3   8       87.83       82.89      8.67 o 
  -5   3   8      717.37      779.26     22.32 o 
  -4   3   8        0.35       10.08      4.93 o 
  -3   3   8     2132.46     2153.32     40.92 o 
  -2   3   8     1799.80     1823.13     29.34 o 
  -1   3   8      209.61      218.81     28.90 o 
   0   3   8     1895.73     2081.68     46.74 o 
   1   3   8      201.23      190.65     27.66 o 
   2   3   8        3.48        5.12      6.28 o 
   3   3   8        2.04        6.28      5.18 o 
   4   3   8       12.61        1.34      6.38 o 
   5   3   8     2092.48     2110.86     73.99 o 
   6   3   8      317.35      252.38     49.77 o 
   7   3   8       68.87       67.07     22.29 o 
   8   3   8     1092.36     1250.10     83.84 o 
   9   3   8       29.39       21.91     11.07 o 
  10   3   8       89.03       94.40     25.95 o 
  11   3   8       53.54       25.39     20.51 o 
  12   3   8       27.60        6.91     24.89 o 
  13   3   8       14.04       47.38     22.67 o 
  14   3   8       19.38       23.84     27.04 o 
 -17   4   8       44.55       30.14     21.68 o 
 -16   4   8      140.87      152.87     31.89 o 
 -15   4   8      251.16      233.80     45.81 o 
 -14   4   8        1.56       14.48     16.68 o 
 -13   4   8        0.19       14.19      8.66 o 
 -12   4   8        0.15        3.36     15.69 o 
 -11   4   8      857.53     1031.91    436.69 o 
 -10   4   8      628.68      558.23     90.80 o 
  -9   4   8       63.92       47.69     12.51 o 
  -8   4   8     3828.10     4167.69    137.65 o 
  -7   4   8       13.22       11.82      9.32 o 
  -6   4   8      109.74       97.12     16.28 o 
  -5   4   8       80.20       73.97     12.21 o 
  -4   4   8       55.45       74.54     10.63 o 
  -3   4   8      545.46      308.54    161.69 o 
  -2   4   8       13.43       14.29      4.15 o 
  -1   4   8        6.50        8.76      3.18 o 
   0   4   8     1122.84     1245.47     50.47 o 
   1   4   8       81.67       97.71      9.81 o 
   2   4   8       56.57       54.62     10.24 o 
   3   4   8       76.64      106.71     16.60 o 
   4   4   8      774.09      833.56     93.83 o 
   5   4   8     3227.37     3639.54    106.00 o 
   6   4   8       99.11       85.27     11.96 o 
   7   4   8     1297.60     1268.70     73.14 o 
   8   4   8       39.56       38.68     17.06 o 
   9   4   8       20.86       21.00     16.64 o 
  10   4   8       45.38       30.31     32.00 o 
  11   4   8      311.86      330.37     62.64 o 
  12   4   8        7.28        3.34     33.33 o 
  13   4   8       32.52       43.60     31.52 o 
 -15   5   8       38.62       19.19     19.96 o 
 -14   5   8      146.49      180.23     55.01 o 
 -13   5   8       47.14       47.70     48.19 o 
 -12   5   8        4.70       -1.65     23.95 o 
 -11   5   8      264.35      203.94     59.41 o 
 -10   5   8        2.73        5.71      4.31 o 
  -9   5   8      180.18      109.89     43.96 o 
  -8   5   8        0.00        1.14     19.74 o 
  -7   5   8     2677.22     3015.54    107.17 o 
  -6   5   8      798.45      804.45    170.24 o 
  -5   5   8      268.67      322.95     58.27 o 
  -4   5   8      135.71      126.93     25.14 o 
  -3   5   8        3.86      -12.03     16.41 o 
  -2   5   8        1.29       -1.21      2.33 o 
  -1   5   8      101.74      110.06     11.94 o 
   0   5   8       27.30       17.97      7.47 o 
   1   5   8       44.33       29.17      6.84 o 
   2   5   8      337.97      295.00     43.30 o 
   3   5   8      539.09      579.18     54.43 o 
   4   5   8      183.45      194.94     19.69 o 
   5   5   8       56.01       73.57     15.99 o 
   6   5   8        8.68       24.87     15.85 o 
   7   5   8        1.34        4.77     17.93 o 
   8   5   8       43.92       38.03     38.47 o 
   9   5   8       17.42        8.37     22.45 o 
  10   5   8       93.39      111.89     47.44 o 
  11   5   8       87.55      160.59     35.07 o 
 -14   6   8       12.16       21.62     35.11 o 
 -13   6   8       19.29       25.12     30.24 o 
 -12   6   8        3.01        4.76     24.54 o 
 -11   6   8       18.55       41.35     38.37 o 
 -10   6   8      353.71      329.70     71.45 o 
  -9   6   8      239.78      265.21     97.23 o 
  -8   6   8       53.34       17.00     27.29 o 
  -7   6   8      480.97      451.89     85.57 o 
  -6   6   8      231.88      290.91     58.33 o 
  -5   6   8      117.83      120.54     24.57 o 
  -4   6   8        8.27       17.80     16.12 o 
  -3   6   8        0.24        0.84     11.08 o 
  -2   6   8       26.30        1.06     14.23 o 
  -1   6   8       76.40       39.59     15.48 o 
   0   6   8        1.92       11.52      6.10 o 
   1   6   8      113.48       99.37     12.09 o 
   2   6   8       37.34       42.75     10.20 o 
   3   6   8       94.92       91.80     18.84 o 
   4   6   8      142.12      157.76     42.79 o 
   5   6   8        7.11        6.94     10.08 o 
   6   6   8      108.62       92.84     30.02 o 
   7   6   8      152.85      132.56     36.47 o 
   8   6   8        0.58      -10.72     21.18 o 
   9   6   8       26.43       13.06     44.10 o 
  10   6   8       25.57       29.80     34.81 o 
 -11   7   8       13.54       15.09     19.17 o 
 -10   7   8        3.72       14.08     19.14 o 
  -9   7   8       58.13       32.56     24.03 o 
  -8   7   8       82.57       80.46     18.73 o 
  -7   7   8      190.56      123.71     39.01 o 
  -6   7   8        0.02       29.51     16.19 o 
  -5   7   8        5.07       19.09     18.99 o 
  -4   7   8       63.28       69.85     26.12 o 
  -3   7   8      456.78      478.16     98.93 o 
  -2   7   8       34.60       34.33     20.33 o 
  -1   7   8      112.87       96.97     29.07 o 
   0   7   8       27.59      101.24     37.91 o 
   1   7   8      288.26      284.27     71.58 o 
   2   7   8       43.95       25.27     20.45 o 
   3   7   8        6.91       10.59     37.12 o 
   4   7   8       22.97       75.73     32.94 o 
   5   7   8        7.33      -21.79     32.81 o 
   6   7   8        0.04       18.02     17.33 o 
   7   7   8       37.77       20.62     13.85 o 
  -7   8   8        0.00       14.48     27.80 o 
  -6   8   8        2.10       14.82     35.18 o 
  -5   8   8       26.16       12.31     22.11 o 
  -4   8   8        2.74        1.70     20.04 o 
  -3   8   8        5.51       33.04     23.27 o 
  -2   8   8       13.36       24.26     23.54 o 
  -1   8   8       78.21       82.30     37.90 o 
   0   8   8       62.22       39.94     24.70 o 
   1   8   8        2.33        3.02     18.45 o 
   2   8   8       73.87       84.98     27.16 o 
   3   8   8        0.61       36.57     23.57 o 
 -19   1   9       18.18       13.63     17.58 o 
 -18   1   9        6.33       19.94     12.72 o 
 -17   1   9       15.32       26.64     15.18 o 
 -16   1   9        5.62       20.04     13.33 o 
 -15   1   9        8.66       -9.14     14.53 o 
 -14   1   9      115.74      114.48     18.28 o 
 -13   1   9       33.37       25.02     12.76 o 
 -12   1   9       43.80       32.34      8.13 o 
 -11   1   9        2.36        6.66      9.50 o 
 -10   1   9      341.79      435.16    103.19 o 
  -9   1   9      242.20      301.33     33.75 o 
  -8   1   9        7.08        5.81      6.51 o 
  -7   1   9      473.61      481.65     32.71 o 
  -6   1   9       32.04       31.69      5.49 o 
  -5   1   9      867.06      908.21     33.02 o 
  -4   1   9      461.46      448.50     28.91 o 
  -3   1   9      825.23      894.92     28.99 o 
  -2   1   9      870.58      872.79     32.81 o 
  -1   1   9        0.01        5.91      5.66 o 
   0   1   9      435.85      504.98     56.48 o 
   1   1   9      649.85      650.68    107.79 o 
   2   1   9      311.46      273.28     39.15 o 
   3   1   9        6.81       11.73      5.51 o 
   4   1   9      392.38      410.71     57.95 o 
   5   1   9      727.29      853.87     50.58 o 
   6   1   9       52.58       58.86     13.10 o 
   7   1   9      245.94      285.85     54.16 o 
   8   1   9        3.41        6.09     27.32 o 
   9   1   9      107.85       83.97     20.65 o 
  10   1   9      712.78      668.52    169.41 o 
  11   1   9      110.12      155.15     43.13 o 
  12   1   9      121.94       75.95     30.50 o 
  13   1   9        6.82       14.99     35.65 o 
  14   1   9       26.66       56.22     38.32 o 
 -18   2   9       38.96       32.09     16.13 o 
 -17   2   9        3.23       15.01      9.71 o 
 -16   2   9      532.37      470.84     81.28 o 
 -15   2   9      634.09      630.69    103.80 o 
 -14   2   9        2.34       17.12     11.44 o 
 -13   2   9      293.45      287.86     42.80 o 
 -12   2   9       18.18       25.36      8.38 o 
 -11   2   9      367.21      389.52     71.85 o 
 -10   2   9        0.21        2.15      5.13 o 
  -9   2   9       73.00       84.86     11.91 o 
  -8   2   9      384.83      375.71     26.46 o 
  -7   2   9        4.01        1.03      5.55 o 
  -6   2   9      282.56      283.30     39.52 o 
  -5   2   9        7.21       -5.16      6.63 o 
  -4   2   9      961.31     1164.74     57.95 o 
  -3   2   9      928.00     1023.09     38.23 o 
  -2   2   9       74.89       78.39     10.56 o 
  -1   2   9        1.10       -0.91      6.95 o 
   0   2   9      416.15      399.50     59.22 o 
   1   2   9      168.75      180.29     26.73 o 
   2   2   9       11.08       14.69      6.18 o 
   3   2   9      200.13      238.96     27.36 o 
   4   2   9        5.03        1.46      6.86 o 
   5   2   9       25.59       26.21      8.36 o 
   6   2   9      156.69      216.39     37.27 o 
   7   2   9      182.65      256.48     56.27 o 
   8   2   9      682.88      651.09    193.46 o 
   9   2   9      909.78      927.74     96.59 o 
  10   2   9      179.00      168.51     43.71 o 
  11   2   9       42.11       32.51     19.55 o 
  12   2   9       34.30       52.30     34.06 o 
  13   2   9      150.29      126.96     33.74 o 
  14   2   9        5.19       14.03     35.18 o 
 -18   3   9       16.55       -4.81     40.88 o 
 -17   3   9       11.40       18.83      7.33 o 
 -16   3   9      328.22      286.35     66.45 o 
 -15   3   9      341.56      432.26     80.92 o 
 -14   3   9       93.84      102.60     19.22 o 
 -13   3   9      213.49      220.48     39.09 o 
 -12   3   9      275.48      326.98     83.44 o 
 -11   3   9       19.57       33.07     14.61 o 
 -10   3   9      134.22      124.25     14.94 o 
  -9   3   9        7.60        1.39      3.87 o 
  -8   3   9      170.95      163.20     20.97 o 
  -7   3   9       58.57       53.79      6.28 o 
  -6   3   9      110.59      120.52     13.96 o 
  -5   3   9       90.83       92.14      9.31 o 
  -4   3   9        4.80        8.56      5.12 o 
  -3   3   9     1209.16     1277.08     43.65 o 
  -2   3   9        3.65        8.09      4.81 o 
  -1   3   9      978.24     1003.47     58.08 o 
   0   3   9      381.59      445.80     39.86 o 
   1   3   9      101.50      108.00     11.47 o 
   2   3   9       10.60        8.28      7.13 o 
   3   3   9      243.80      250.11     31.59 o 
   4   3   9      153.15      160.66     21.99 o 
   5   3   9      347.93      353.25     55.53 o 
   6   3   9     2018.07     2501.49    210.27 o 
   7   3   9      472.33      539.28    133.13 o 
   8   3   9       26.38       15.32     12.36 o 
   9   3   9      386.29      398.88     84.09 o 
  10   3   9       75.15       61.72     28.12 o 
  11   3   9        2.10        0.54     20.27 o 
  12   3   9      128.03       81.60     37.25 o 
  13   3   9       93.24       92.33     22.06 o 
 -17   4   9       63.05       49.91     47.66 o 
 -16   4   9       57.19       48.40     33.99 o 
 -15   4   9        8.33        9.69     31.96 o 
 -14   4   9      129.45      226.57     65.60 o 
 -13   4   9       12.11       13.66     12.92 o 
 -12   4   9        2.45       23.41     19.20 o 
 -11   4   9      129.44      115.65     17.74 o 
 -10   4   9      617.21      564.61     40.14 o 
  -9   4   9      302.27      282.27     21.43 o 
  -8   4   9      670.20      643.30    121.56 o 
  -7   4   9      687.54      698.17    132.95 o 
  -6   4   9      228.08      255.07     33.70 o 
  -5   4   9      281.76      289.71     44.41 o 
  -4   4   9       23.35       37.38     22.71 o 
  -3   4   9      420.94      418.92     23.01 o 
  -2   4   9      829.88      887.68     32.98 o 
  -1   4   9       55.40       49.27      6.31 o 
   0   4   9      314.90      345.83     47.22 o 
   1   4   9      474.14      459.71     78.35 o 
   2   4   9       35.24       49.27     10.26 o 
   3   4   9       47.33       58.66     11.08 o 
   4   4   9      771.01      645.75    147.68 o 
   5   4   9        0.32      -15.53     20.23 o 
   6   4   9     1126.83     1288.67     86.80 o 
   7   4   9        7.42       13.21     21.25 o 
   8   4   9       51.43       25.23     14.02 o 
   9   4   9      207.37      177.54     52.84 o 
  10   4   9      109.50       77.94     24.69 o 
  11   4   9       84.44       58.45     55.35 o 
  12   4   9       51.79       40.67     26.34 o 
 -15   5   9       72.72       70.52     85.56 o 
 -14   5   9        4.02        9.65     26.23 o 
 -13   5   9       30.95       61.71     38.59 o 
 -12   5   9       62.51       77.88     27.99 o 
 -11   5   9        0.07        9.26     20.89 o 
 -10   5   9       13.64       30.12     13.03 o 
  -9   5   9      121.65      118.40     23.41 o 
  -8   5   9      277.60      263.67     55.04 o 
  -7   5   9     1198.21     1307.82    106.15 o 
  -6   5   9       68.98       78.25     15.26 o 
  -5   5   9       30.33       17.26     20.85 o 
  -4   5   9      173.12      158.25     22.06 o 
  -3   5   9      221.80      224.37     38.79 o 
  -2   5   9      131.02      122.86     12.03 o 
  -1   5   9       61.98       56.33      8.44 o 
   0   5   9       30.61       32.68      8.74 o 
   1   5   9        4.55        5.35      6.16 o 
   2   5   9       35.72       32.24      7.27 o 
   3   5   9      374.64      357.14     56.39 o 
   4   5   9       98.11      105.38     16.56 o 
   5   5   9        4.00        3.89      8.60 o 
   6   5   9        5.29      -10.73     20.40 o 
   7   5   9       14.42      -18.14     26.10 o 
   8   5   9        4.19        3.66     42.81 o 
   9   5   9       75.15       86.89     21.65 o 
  10   5   9      115.73      168.11     60.78 o 
  11   5   9      618.54      600.01    168.32 o 
 -13   6   9       86.23       50.52     52.65 o 
 -12   6   9       40.36       24.56     33.43 o 
 -11   6   9       42.27       10.81     70.56 o 
 -10   6   9        1.81       17.35     18.55 o 
  -9   6   9      251.09      245.97     63.61 o 
  -8   6   9      132.11      125.57     24.95 o 
  -7   6   9      119.35      112.80     28.61 o 
  -6   6   9      241.78      278.24     56.89 o 
  -5   6   9     1134.56     1202.85    242.28 o 
  -4   6   9      120.28      155.50     30.59 o 
  -3   6   9        3.17       17.01     14.04 o 
  -2   6   9        4.90       27.01     14.24 o 
  -1   6   9        7.57        9.15      3.83 o 
   0   6   9       65.01       52.68      9.65 o 
   1   6   9      105.41       85.10     17.83 o 
   2   6   9       61.82       48.65     11.48 o 
   3   6   9      342.53      305.90     53.97 o 
   4   6   9       71.18      104.68     35.29 o 
   5   6   9      145.35      196.60     36.41 o 
   6   6   9       68.30       65.78     17.53 o 
   7   6   9       50.86       70.24     25.19 o 
   8   6   9       24.44       39.97     46.90 o 
   9   6   9        4.61       51.28     28.33 o 
 -11   7   9        0.29       21.23     20.99 o 
 -10   7   9       35.14        8.63     18.60 o 
  -9   7   9       12.72       37.60     50.51 o 
  -8   7   9      203.17      159.83     51.82 o 
  -7   7   9       33.42        0.75     21.39 o 
  -6   7   9       90.64       83.39     18.13 o 
  -5   7   9      237.80      211.57     49.52 o 
  -4   7   9        9.21       13.69     21.52 o 
  -3   7   9       79.89      112.39     31.63 o 
  -2   7   9      189.79      204.07     53.73 o 
  -1   7   9       24.07        9.16     21.05 o 
   0   7   9       82.56       84.61     33.14 o 
   1   7   9       42.87       26.04     19.22 o 
   2   7   9       67.97       32.83     42.02 o 
   3   7   9       17.09       16.00     22.33 o 
   4   7   9        3.35        3.31     18.25 o 
   5   7   9       69.38       93.80     34.98 o 
   6   7   9       48.88       12.82     35.42 o 
  -6   8   9       20.77       27.22     29.10 o 
  -5   8   9       17.75       10.06     33.33 o 
  -4   8   9      120.71       98.36     37.16 o 
  -3   8   9       63.64      107.43     39.69 o 
  -2   8   9       21.39       33.06     30.07 o 
  -1   8   9        0.38      -33.72     33.72 o 
   0   8   9       10.03       34.57     27.22 o 
   1   8   9        0.05       -5.62     31.37 o 
   2   8   9        1.38        0.42     25.15 o 
 -18   0  10       23.11       45.37     35.88 o 
 -17   0  10       16.81       34.46     17.73 o 
 -15   0  10        3.57       41.40     41.35 o 
 -14   0  10        0.62       11.99     15.14 o 
 -13   0  10       11.38       14.27     13.24 o 
 -12   0  10       32.22        4.32     10.29 o 
 -11   0  10        1.08       -3.26     13.06 o 
 -10   0  10       25.27       19.91      6.22 o 
  -9   0  10     1423.74     1567.46     67.00 o 
  -8   0  10      649.64      711.68     51.70 o 
  -7   0  10      186.17      238.09     47.95 o 
  -6   0  10       65.92       68.15     12.34 o 
  -5   0  10      712.58      745.63    175.11 o 
  -4   0  10      699.28      664.25     55.24 o 
  -3   0  10     1887.35     1976.90     82.95 o 
  -2   0  10       59.06       65.18     15.47 o 
  -1   0  10        4.89        1.01     13.58 o 
   0   0  10       39.16       40.33     10.29 o 
   1   0  10      269.59      255.84     52.08 o 
   2   0  10      119.78      115.74     22.62 o 
   3   0  10      477.17      577.62    150.40 o 
   4   0  10      672.31      653.62    129.50 o 
   5   0  10       39.07       52.28     24.66 o 
   6   0  10      736.85      754.92     66.83 o 
   7   0  10        2.33        8.41      5.43 o 
   8   0  10       14.47       -8.83     38.59 o 
   9   0  10      142.48      213.25     87.77 o 
  10   0  10        1.79       -2.97     48.45 o 
  11   0  10     2354.71     2739.12    200.15 o 
  12   0  10      215.77      227.86    107.13 o 
  13   0  10      221.62      256.22     85.88 o 
 -18   1  10      169.90      169.32     31.33 o 
 -17   1  10      116.67      143.82     35.12 o 
 -16   1  10        4.17        6.47     10.08 o 
 -15   1  10      155.63      154.31     33.47 o 
 -14   1  10       34.22       18.40     13.25 o 
 -13   1  10       12.17       10.49      7.51 o 
 -12   1  10       72.48      111.89     20.26 o 
 -11   1  10       49.27       64.60     13.06 o 
 -10   1  10      148.42      149.08     16.23 o 
  -9   1  10      464.53      459.65     64.55 o 
  -8   1  10      694.27      719.18     37.56 o 
  -7   1  10        5.49        7.20      5.48 o 
  -6   1  10      180.23      229.99     27.64 o 
  -5   1  10        1.40        5.69      4.31 o 
  -4   1  10      111.74      144.84     17.11 o 
  -3   1  10      315.32      366.32     54.63 o 
  -2   1  10     2500.51     2568.88     50.62 o 
  -1   1  10        5.72       15.10      5.94 o 
   0   1  10       74.88       71.22     13.48 o 
   1   1  10        0.00        6.94      6.77 o 
   2   1  10       14.80       12.63      7.91 o 
   3   1  10      479.56      500.30     64.16 o 
   4   1  10       87.07      114.10     16.57 o 
   5   1  10      117.82      135.72     16.77 o 
   6   1  10       15.41       29.51      8.29 o 
   7   1  10       66.16       44.38     14.93 o 
   8   1  10        0.74        0.60     24.01 o 
   9   1  10       61.64       68.82     31.75 o 
  10   1  10        4.36        7.21     26.89 o 
  11   1  10       78.23       43.71     22.75 o 
  12   1  10      469.18      457.01    160.12 o 
  13   1  10      570.97      550.82    162.59 o 
 -18   2  10       66.64       49.16     19.10 o 
 -17   2  10      183.09      177.22     35.33 o 
 -16   2  10        4.62        0.74     14.88 o 
 -15   2  10      173.32      218.67     36.73 o 
 -14   2  10       60.66       54.95     20.99 o 
 -13   2  10       46.13       48.18     10.88 o 
 -12   2  10       19.16       17.01      8.49 o 
 -11   2  10        0.02        3.39      4.66 o 
 -10   2  10       13.06       15.46      8.12 o 
  -9   2  10        7.56       11.79      4.10 o 
  -8   2  10       72.86       67.26      8.07 o 
  -7   2  10      359.98      342.39     42.27 o 
  -6   2  10       72.18       98.66     12.76 o 
  -5   2  10      182.64      203.65     41.36 o 
  -4   2  10       46.62       48.86      6.89 o 
  -3   2  10      541.00      512.37     78.22 o 
  -2   2  10      163.34      177.17     20.85 o 
  -1   2  10      292.74      308.53     30.78 o 
   0   2  10        0.08        4.05      6.25 o 
   1   2  10        5.52       10.67      6.11 o 
   2   2  10       28.10       30.27      8.14 o 
   3   2  10        8.86       15.19      5.17 o 
   4   2  10      699.62      665.06     97.68 o 
   5   2  10      638.07      692.84     54.72 o 
   6   2  10     1617.77     1743.04     65.51 o 
   7   2  10      376.87      374.28     93.24 o 
   8   2  10      259.61      239.04     71.27 o 
   9   2  10      299.01      367.91     64.73 o 
  10   2  10      176.50      184.67     34.45 o 
  11   2  10        9.66       -3.79     29.30 o 
  12   2  10        0.14       16.45     30.52 o 
  13   2  10        9.37       11.68     26.72 o 
 -17   3  10        2.35      -11.14     20.34 o 
 -16   3  10      382.17      408.63     88.59 o 
 -15   3  10     1069.26     1209.89    296.55 o 
 -14   3  10       87.62      156.55     84.33 o 
 -13   3  10       37.58       27.17     12.85 o 
 -12   3  10        5.80        5.89      6.67 o 
 -11   3  10        1.61        9.63      6.20 o 
 -10   3  10        8.60       10.49      7.88 o 
  -9   3  10      243.54      244.38     36.53 o 
  -8   3  10      474.84      507.79     43.21 o 
  -7   3  10     1268.31     1290.64     48.67 o 
  -6   3  10      174.73      141.34     15.75 o 
  -5   3  10      186.59      232.74     27.95 o 
  -4   3  10       32.79       29.88      6.79 o 
  -3   3  10        2.62        4.93      2.12 o 
  -2   3  10      560.20      637.26     41.21 o 
  -1   3  10        2.90        2.99      8.24 o 
   0   3  10        5.50       13.40      5.55 o 
   1   3  10       82.95       72.43     15.23 o 
   2   3  10      383.35      412.96     39.77 o 
   3   3  10       92.39       83.20     15.71 o 
   4   3  10      873.19     1000.31     87.27 o 
   5   3  10      157.40      152.68     27.31 o 
   6   3  10      210.15      192.28     51.91 o 
   7   3  10      187.66      245.04     44.22 o 
   8   3  10       92.33      115.57     23.20 o 
   9   3  10       11.50       -0.25     43.63 o 
  10   3  10      100.38      110.02     29.34 o 
  11   3  10        0.00       14.05     26.35 o 
  12   3  10        7.34       42.61     39.10 o 
 -16   4  10       67.35       64.06     63.25 o 
 -15   4  10       23.26       61.34     37.81 o 
 -14   4  10        0.88      -15.05     26.53 o 
 -13   4  10       38.56        6.85     24.75 o 
 -12   4  10      413.03      396.86     58.63 o 
 -11   4  10      117.78      103.77     84.32 o 
 -10   4  10        0.13        2.96      7.34 o 
  -9   4  10      498.03      487.29     38.04 o 
  -8   4  10      615.71      650.92    140.11 o 
  -7   4  10     1423.65     1554.94     71.22 o 
  -6   4  10      356.64      382.83     69.86 o 
  -5   4  10      157.60      139.29     20.09 o 
  -4   4  10      523.76      524.32     37.70 o 
  -3   4  10        4.51        5.76      7.81 o 
  -2   4  10     2325.98     2568.41     44.17 o 
  -1   4  10        5.33        7.83      3.56 o 
   0   4  10      387.24      399.17     67.17 o 
   1   4  10      968.99      947.54    116.10 o 
   2   4  10       16.24        6.82      9.80 o 
   3   4  10      107.80      105.22     17.35 o 
   4   4  10      406.04      363.66     65.53 o 
   5   4  10      903.91      998.03    246.92 o 
   6   4  10        1.36        6.40     21.49 o 
   7   4  10       79.83       82.05     24.25 o 
   8   4  10      201.55      161.53     74.44 o 
   9   4  10       32.22        9.57     25.75 o 
  10   4  10      251.64      311.47     90.81 o 
  11   4  10      107.94      102.06     36.83 o 
 -15   5  10        9.17       22.16     26.44 o 
 -14   5  10      170.24      173.39     66.96 o 
 -13   5  10      104.56      113.07     41.70 o 
 -12   5  10        0.18        2.55     18.54 o 
 -11   5  10       71.41       90.48     27.51 o 
 -10   5  10      199.16      205.28     44.28 o 
  -9   5  10      501.43      500.48    121.39 o 
  -8   5  10      311.26      285.58     49.85 o 
  -7   5  10      330.04      353.36     49.16 o 
  -6   5  10       65.24      120.53     19.56 o 
  -5   5  10      315.28      289.03     51.21 o 
  -4   5  10       39.80       28.04     12.24 o 
  -3   5  10      609.01      735.83    129.08 o 
  -2   5  10      117.40      141.73     15.25 o 
  -1   5  10       42.12       35.65      7.97 o 
   0   5  10        1.90       11.62      6.92 o 
   1   5  10       43.13       52.62      9.22 o 
   2   5  10      381.57      350.36     49.33 o 
   3   5  10      365.00      344.97    104.54 o 
   4   5  10      292.70      281.51     75.29 o 
   5   5  10       48.31       68.93     20.82 o 
   6   5  10      193.36      195.80     50.11 o 
   7   5  10        1.96        7.36     20.19 o 
   8   5  10       81.70       85.75     36.06 o 
   9   5  10      355.90      352.24     90.88 o 
  10   5  10        7.36        9.44     29.59 o 
 -13   6  10      184.92      154.62     65.86 o 
 -12   6  10       98.16       72.22     33.24 o 
 -11   6  10       95.75       49.90     16.87 o 
 -10   6  10       30.30       42.00     28.46 o 
  -9   6  10        0.27      -27.99     31.93 o 
  -8   6  10       91.31       62.66     32.96 o 
  -7   6  10      364.37      325.42     60.16 o 
  -6   6  10       38.94       57.71     17.11 o 
  -5   6  10       76.18       90.24     20.97 o 
  -4   6  10      272.92      257.42     37.73 o 
  -3   6  10       40.85       35.75     12.40 o 
  -2   6  10       29.31       18.50     11.22 o 
  -1   6  10       53.66       22.97     12.43 o 
   0   6  10      333.65      251.44     34.10 o 
   1   6  10        5.96       10.26     11.37 o 
   2   6  10        0.12       -3.88     10.95 o 
   3   6  10       11.90       31.74     18.33 o 
   4   6  10        6.71      -11.41     28.97 o 
   5   6  10      186.43      168.40     33.36 o 
   6   6  10      178.02      205.10     37.84 o 
   7   6  10       11.10       17.60     26.02 o 
   8   6  10       29.72       16.90     19.95 o 
 -10   7  10       82.88       61.33     30.77 o 
  -9   7  10       22.81       32.17     27.38 o 
  -8   7  10        0.02        5.63     21.17 o 
  -7   7  10       18.38        4.69     15.72 o 
  -6   7  10      140.75      133.07     25.29 o 
  -5   7  10      122.07      105.77     34.54 o 
  -4   7  10      197.96      179.24     34.59 o 
  -3   7  10       32.80       21.71     14.18 o 
  -2   7  10      166.01      139.58     28.29 o 
  -1   7  10        7.94       -1.99     27.58 o 
   0   7  10      283.68      200.25     60.12 o 
   1   7  10       25.73       49.69     19.85 o 
   2   7  10       72.89       58.80     23.58 o 
   3   7  10       85.63       27.75     35.62 o 
   4   7  10       35.18      -15.11     38.99 o 
   5   7  10       38.51       53.14     29.94 o 
  -4   8  10       42.85       52.30     37.94 o 
  -3   8  10      614.98      554.75    168.19 o 
  -2   8  10      196.69      163.15     44.11 o 
  -1   8  10       79.90       75.46     63.34 o 
 -18   1  11        0.50       15.07     16.12 o 
 -17   1  11       10.25       16.78     15.82 o 
 -16   1  11      642.25      727.23    136.03 o 
 -15   1  11       19.87       16.24     15.16 o 
 -14   1  11       25.75       39.44     17.29 o 
 -13   1  11      100.95      116.71     20.58 o 
 -12   1  11       28.08       23.36      8.60 o 
 -11   1  11        2.86        9.98      5.33 o 
 -10   1  11       25.30       16.48      7.17 o 
  -9   1  11      457.27      496.72     34.34 o 
  -8   1  11      276.17      271.58     28.13 o 
  -7   1  11       24.32       23.36      7.62 o 
  -6   1  11        1.79        5.82      4.38 o 
  -5   1  11      353.99      382.01     30.66 o 
  -4   1  11        0.45        2.21      4.63 o 
  -3   1  11      196.17      190.72     26.76 o 
  -2   1  11      553.73      562.60     79.41 o 
  -1   1  11       20.58        9.99      5.98 o 
   0   1  11       10.55       17.94     10.53 o 
   1   1  11        2.49      -12.04     12.04 o 
   2   1  11        0.62        1.05      8.56 o 
   3   1  11      114.03      127.29     14.99 o 
   4   1  11        2.00       -1.76     13.32 o 
   5   1  11        2.42        8.63     12.10 o 
   6   1  11       16.89       11.50      5.54 o 
   7   1  11       73.56       88.80     23.32 o 
   8   1  11       56.19       55.72     26.31 o 
   9   1  11       30.31       27.80     33.49 o 
  10   1  11       74.35       73.56     37.54 o 
  11   1  11       72.07       97.72     39.97 o 
  12   1  11      136.26       94.81     35.22 o 
 -18   2  11        0.02        7.29     25.08 o 
 -17   2  11        6.16       26.57     17.64 o 
 -16   2  11      141.31      186.62     40.42 o 
 -15   2  11       26.83       43.76     26.94 o 
 -14   2  11       11.31       -1.09     11.36 o 
 -13   2  11      542.68      556.67     49.55 o 
 -12   2  11       31.89       20.24      6.55 o 
 -11   2  11        2.29        4.23      8.91 o 
 -10   2  11      276.55      268.91     25.04 o 
  -9   2  11      804.09      890.27     77.62 o 
  -8   2  11      112.52      116.77     18.58 o 
  -7   2  11       35.18       19.49      7.49 o 
  -6   2  11      377.15      441.70     53.14 o 
  -5   2  11       12.90       14.64      8.86 o 
  -4   2  11       85.59       88.26     10.35 o 
  -3   2  11       44.32       61.32     13.63 o 
  -2   2  11      123.91      112.00     13.64 o 
  -1   2  11        0.25        7.76     10.76 o 
   0   2  11      199.24      225.03     31.18 o 
   1   2  11      129.61      144.13     20.89 o 
   2   2  11        7.60        8.37      7.76 o 
   3   2  11      158.48      151.83     22.20 o 
   4   2  11     2018.13     2160.10     63.20 o 
   5   2  11      789.19      804.44     53.89 o 
   6   2  11       57.40       58.60     11.31 o 
   7   2  11       34.84       34.60     24.28 o 
   8   2  11       19.33        7.33     31.91 o 
   9   2  11       98.06      102.82     36.92 o 
  10   2  11       82.15       79.34     37.29 o 
  11   2  11        9.94       21.81     25.12 o 
  12   2  11        1.25        1.90     38.86 o 
 -17   3  11      104.97       91.43    156.30 o 
 -16   3  11       74.02       76.44     32.36 o 
 -15   3  11       64.30       50.71     23.60 o 
 -14   3  11      208.08      237.77     54.50 o 
 -13   3  11        3.11        9.42      9.10 o 
 -12   3  11       46.16       45.63     16.80 o 
 -11   3  11       76.68       65.19     11.67 o 
 -10   3  11      137.96      118.54     15.37 o 
  -9   3  11      526.48      575.64     50.12 o 
  -8   3  11      698.59      454.58    107.98 o 
  -7   3  11      143.10      163.93     18.47 o 
  -6   3  11       35.10       42.77      6.20 o 
  -5   3  11       60.96       68.39      9.84 o 
  -4   3  11       53.25       49.05      8.79 o 
  -3   3  11      232.20      251.57     41.21 o 
  -2   3  11       11.97       14.48      7.79 o 
  -1   3  11      575.48      626.06     91.18 o 
   0   3  11       51.08       61.01      9.00 o 
   1   3  11       44.51       42.04      8.61 o 
   2   3  11      107.00      103.11     18.51 o 
   3   3  11      191.28      222.42     31.15 o 
   4   3  11        9.87       13.97      9.00 o 
   5   3  11        0.27       22.38     11.33 o 
   6   3  11       57.56        4.45     26.06 o 
   7   3  11      353.86      363.94     78.58 o 
   8   3  11      209.02      205.48     49.92 o 
   9   3  11        1.40       24.30     17.16 o 
  10   3  11       33.13       44.38     23.87 o 
  11   3  11      138.25      117.59     48.90 o 
 -16   4  11      139.88      133.71     42.71 o 
 -15   4  11       64.47       64.87     25.71 o 
 -14   4  11      160.28      164.00     51.70 o 
 -13   4  11        0.35        5.90     16.40 o 
 -12   4  11      149.47      168.66     49.84 o 
 -11   4  11      311.50      264.19     41.94 o 
 -10   4  11     1311.99     1365.31     80.11 o 
  -9   4  11       95.61       74.87     11.14 o 
  -8   4  11       38.03       45.19     14.51 o 
  -7   4  11       48.17       42.40     16.44 o 
  -6   4  11       55.03       46.18     16.37 o 
  -5   4  11       22.96       26.07      6.14 o 
  -4   4  11      967.31      993.34    185.35 o 
  -3   4  11       58.30       59.76      7.98 o 
  -2   4  11      206.72      175.34     20.54 o 
  -1   4  11      378.05      331.77     38.02 o 
   0   4  11      239.50      245.71     34.84 o 
   1   4  11      237.42      199.65     30.72 o 
   2   4  11        7.54        0.89      9.52 o 
   3   4  11      264.13      253.51     39.94 o 
   4   4  11       23.82       11.80      8.51 o 
   5   4  11       77.73      107.33     21.06 o 
   6   4  11        8.51        3.25     28.36 o 
   7   4  11       47.78       53.22     45.88 o 
   8   4  11      249.24      259.02     62.95 o 
   9   4  11       28.06       53.54     29.44 o 
  10   4  11       21.38       32.55     15.88 o 
 -15   5  11      132.66       89.07     36.41 o 
 -14   5  11       14.03        2.39     30.87 o 
 -13   5  11      617.38      614.40    178.92 o 
 -12   5  11      166.10      147.25     47.89 o 
 -11   5  11       58.42      111.94     41.64 o 
 -10   5  11      163.81      180.09     29.23 o 
  -9   5  11       45.34       42.65     15.13 o 
  -8   5  11       14.75       16.10     16.47 o 
  -7   5  11       68.12       68.93     19.06 o 
  -6   5  11        3.68        8.19     14.38 o 
  -5   5  11       77.68       90.06     20.58 o 
  -4   5  11      180.02      207.98     31.67 o 
  -3   5  11        0.01       -0.05      6.74 o 
  -2   5  11     1723.28     1711.00     49.20 o 
  -1   5  11      264.09      215.14     25.72 o 
   0   5  11       36.10       36.99      8.90 o 
   1   5  11       29.34       19.64     10.94 o 
   2   5  11      488.60      478.57     67.93 o 
   3   5  11       10.61        2.35     13.79 o 
   4   5  11       20.98       20.79     12.40 o 
   5   5  11       44.70       74.60     19.50 o 
   6   5  11      133.23      103.71     35.84 o 
   7   5  11       83.23       49.30     21.50 o 
   8   5  11       51.98       63.07     66.35 o 
   9   5  11      145.11      108.55     40.38 o 
 -13   6  11       88.92       74.34     32.74 o 
 -12   6  11      248.55      272.10     61.95 o 
 -11   6  11       21.22       19.21     24.44 o 
 -10   6  11      236.74      202.91     52.63 o 
  -9   6  11      231.23      203.80     43.11 o 
  -8   6  11        0.42        3.10     18.20 o 
  -7   6  11      255.25      234.78     58.14 o 
  -6   6  11      517.39      527.12    108.72 o 
  -5   6  11      170.03      115.58     31.64 o 
  -4   6  11       11.25        6.00     21.86 o 
  -3   6  11      358.26      396.12     57.94 o 
  -2   6  11        0.19       11.44     14.55 o 
  -1   6  11       50.56       47.76     21.65 o 
   0   6  11        0.52      -13.00     19.29 o 
   1   6  11        1.05       11.59     12.65 o 
   2   6  11       15.96        1.24     10.70 o 
   3   6  11      265.32      318.71     59.27 o 
   4   6  11      321.24      309.41    110.81 o 
   5   6  11        0.03       20.85     15.92 o 
   6   6  11       14.76       17.10     16.91 o 
   7   6  11        3.49      -21.59     32.11 o 
  -9   7  11       55.24       52.74     32.29 o 
  -8   7  11        0.35       16.88     17.38 o 
  -7   7  11        0.79       13.05     17.30 o 
  -6   7  11      118.15      113.39     33.71 o 
  -5   7  11      171.98      124.22     34.54 o 
  -4   7  11      362.75      308.12     79.60 o 
  -3   7  11      189.41      172.57     46.87 o 
  -2   7  11      101.45       84.28     29.27 o 
  -1   7  11        0.57        3.97     32.18 o 
   0   7  11       23.64       12.48     19.39 o 
   1   7  11        0.87       -7.02     32.45 o 
   2   7  11       34.25       67.33     39.05 o 
   3   7  11       15.17       15.13     17.60 o 
   4   7  11        1.46      -25.57     39.13 o 
 -18   0  12       78.41       72.29     68.42 o 
 -17   0  12       37.30     -121.39    121.39 o 
 -16   0  12       19.95       80.33     58.43 o 
 -14   0  12      186.99      194.97     53.09 o 
 -13   0  12      895.35      649.85    152.74 o 
 -12   0  12       30.93       16.10     10.30 o 
 -11   0  12        2.33        6.66     13.31 o 
 -10   0  12       37.15       23.76      9.48 o 
  -9   0  12      250.27      243.42     34.66 o 
  -8   0  12      304.07      248.04     51.09 o 
  -7   0  12       21.14       13.88      7.77 o 
  -6   0  12      252.22      338.11    121.48 o 
  -5   0  12      689.51      729.22     64.21 o 
  -4   0  12        0.00      -12.31     15.07 o 
  -3   0  12      997.32     1058.54    103.55 o 
  -2   0  12      612.29      613.16    132.52 o 
  -1   0  12       48.45       52.45     12.87 o 
   0   0  12      145.43      176.74     38.20 o 
   1   0  12       13.83        6.99     12.93 o 
   2   0  12        5.46      -14.23     29.53 o 
   3   0  12      120.66      107.29     32.13 o 
   4   0  12      159.39      154.69     50.42 o 
   5   0  12      154.44      160.44     60.99 o 
   6   0  12       13.40       14.95     10.72 o 
   7   0  12       10.59       15.83      7.91 o 
   8   0  12       59.97       96.52     48.61 o 
   9   0  12       67.34       29.25     45.37 o 
  10   0  12       40.49       27.00     56.90 o 
  11   0  12       22.11        1.27     40.93 o 
  12   0  12        1.00       33.98     47.03 o 
 -18   1  12        1.15       40.67     25.96 o 
 -17   1  12        0.00       14.81     31.66 o 
 -16   1  12        0.79        4.77     17.44 o 
 -15   1  12      776.06      712.80    254.11 o 
 -14   1  12        1.71       16.38     18.24 o 
 -13   1  12        9.50       14.05     15.88 o 
 -12   1  12       27.53       26.08      7.85 o 
 -11   1  12       67.06       71.84      9.88 o 
 -10   1  12      193.05      167.04     22.43 o 
  -9   1  12        0.85       12.96      9.54 o 
  -8   1  12       33.03       28.15      8.86 o 
  -7   1  12       30.10       43.18      8.98 o 
  -6   1  12      445.76      486.95     46.42 o 
  -5   1  12      365.50      326.41     42.71 o 
  -4   1  12        3.21        8.02      6.00 o 
  -3   1  12        1.91       -0.50      6.22 o 
  -2   1  12        9.24        4.60      8.61 o 
  -1   1  12        3.11       -3.93     10.34 o 
   0   1  12       45.77       50.48     12.17 o 
   1   1  12       37.66       52.05     18.94 o 
   2   1  12      161.53      155.38     21.19 o 
   3   1  12        8.50       22.56     12.41 o 
   4   1  12       60.23       79.54     12.43 o 
   5   1  12       91.78       78.47     13.50 o 
   6   1  12      178.75      159.96     56.79 o 
   7   1  12       50.07       54.43     23.75 o 
   8   1  12       49.18       85.88     41.14 o 
   9   1  12      376.62      504.32     77.68 o 
  10   1  12       11.82       20.24     22.61 o 
  11   1  12       94.27       27.20     31.83 o 
  12   1  12      124.16      160.91     51.15 o 
 -17   2  12      109.38       87.13     42.27 o 
 -16   2  12       18.37       25.04     15.83 o 
 -15   2  12      136.76      108.31     25.81 o 
 -14   2  12        1.18        1.02     11.74 o 
 -13   2  12       27.39       38.09     15.28 o 
 -12   2  12       78.05       81.27     19.00 o 
 -11   2  12       21.44       15.30      7.82 o 
 -10   2  12       77.47       83.20     14.39 o 
  -9   2  12      481.52      507.95     59.91 o 
  -8   2  12      169.04      143.13     16.73 o 
  -7   2  12     1963.50     2087.50     66.49 o 
  -6   2  12      432.43      491.79     74.90 o 
  -5   2  12       32.37       33.77      7.35 o 
  -4   2  12       54.83       66.35      9.26 o 
  -3   2  12        7.15       12.40      6.97 o 
  -2   2  12        6.41        8.09      6.61 o 
  -1   2  12      130.82      141.87     19.93 o 
   0   2  12       58.62       82.87     18.15 o 
   1   2  12       13.91        9.62     11.46 o 
   2   2  12       15.67       22.77     10.64 o 
   3   2  12      451.10      494.70     78.48 o 
   4   2  12     1143.98     1137.63    185.58 o 
   5   2  12      392.23      372.01     56.18 o 
   6   2  12       67.02       86.58     19.68 o 
   7   2  12       37.16       14.48     21.22 o 
   8   2  12       91.38      100.76     28.08 o 
   9   2  12       18.90       23.79     26.62 o 
  10   2  12      226.98      273.15     69.10 o 
  11   2  12        7.41       26.90     27.68 o 
 -17   3  12        2.91        2.03     25.50 o 
 -16   3  12       18.72      -46.24     55.84 o 
 -15   3  12       11.33       16.80     23.95 o 
 -14   3  12      137.04      185.29     50.80 o 
 -13   3  12        4.07        3.94     22.41 o 
 -12   3  12       10.85        8.62     13.60 o 
 -11   3  12        1.89        8.65      6.24 o 
 -10   3  12      318.72      264.44     36.90 o 
  -9   3  12     2928.02     3234.20     70.77 o 
  -8   3  12      384.68      395.55     30.01 o 
  -7   3  12      708.13      735.41     46.38 o 
  -6   3  12       96.47       96.39     13.50 o 
  -5   3  12        1.09       -0.23      8.08 o 
  -4   3  12       50.15       56.99      7.26 o 
  -3   3  12       39.77       63.53     13.25 o 
  -2   3  12        3.72        8.98      7.61 o 
  -1   3  12        0.13       -2.93      9.15 o 
   0   3  12       42.39       30.80     10.43 o 
   1   3  12      161.87      161.22     23.53 o 
   2   3  12       22.55       11.40      9.92 o 
   3   3  12       78.94       50.14     13.43 o 
   4   3  12      679.28      746.60    134.01 o 
   5   3  12      892.34      989.18     76.29 o 
   6   3  12      371.97      286.19     66.80 o 
   7   3  12       86.20       82.81     48.21 o 
   8   3  12       65.96       37.36     27.78 o 
   9   3  12      208.67      233.64     38.55 o 
  10   3  12       12.54       24.26     30.60 o 
 -16   4  12       15.41        0.29     30.43 o 
 -15   4  12      176.03      171.27     74.91 o 
 -14   4  12      175.69      183.99     60.96 o 
 -13   4  12      263.26      245.50     44.71 o 
 -12   4  12      856.96      777.88    205.74 o 
 -11   4  12       45.17       17.84     20.31 o 
 -10   4  12       91.00       70.51     24.32 o 
  -9   4  12     1481.29     1595.08     62.24 o 
  -8   4  12      358.94      287.52     27.16 o 
  -7   4  12      101.99       52.91     23.34 o 
  -6   4  12        0.00        5.03      3.65 o 
  -5   4  12       93.67       86.99     10.42 o 
  -4   4  12      236.18      246.51     25.01 o 
  -3   4  12      103.15       93.03     12.19 o 
  -2   4  12        0.03        1.83      5.29 o 
  -1   4  12      469.69      408.43     56.68 o 
   0   4  12      571.19      527.94     83.51 o 
   1   4  12        3.89        6.85      8.30 o 
   2   4  12        5.24        4.60      7.81 o 
   3   4  12       90.56       76.66     18.44 o 
   4   4  12        0.57        4.06     10.25 o 
   5   4  12      134.71      177.94     34.80 o 
   6   4  12       12.96       13.51     17.10 o 
   7   4  12       17.33        8.89     23.69 o 
   8   4  12       16.28       12.90     31.82 o 
   9   4  12       29.46        1.62     16.20 o 
 -14   5  12       33.98       53.33     30.03 o 
 -13   5  12       62.96       13.88     22.20 o 
 -12   5  12      269.89      169.19     47.55 o 
 -11   5  12       14.94       42.03     34.80 o 
 -10   5  12      169.47      173.52     46.35 o 
  -9   5  12       32.89       49.92     21.88 o 
  -8   5  12       10.84       -0.45     17.20 o 
  -7   5  12       20.80        9.32     23.04 o 
  -6   5  12       19.00       26.49     16.45 o 
  -5   5  12      167.30      178.14     34.17 o 
  -4   5  12      665.77      676.34    102.10 o 
  -3   5  12       92.38       87.85     15.23 o 
  -2   5  12      226.83      162.94     24.81 o 
  -1   5  12       48.50       30.40      7.01 o 
   0   5  12       32.81       20.18     11.75 o 
   1   5  12       12.65        9.52     10.99 o 
   2   5  12       43.76       41.64     14.82 o 
   3   5  12       65.07       69.80     14.73 o 
   4   5  12       59.37       55.48     18.09 o 
   5   5  12        4.94       14.85     14.10 o 
   6   5  12        8.32       19.96     22.37 o 
   7   5  12       12.71        6.87     21.42 o 
   8   5  12       45.32       33.84     24.16 o 
 -12   6  12        0.67       -2.92     30.87 o 
 -11   6  12       27.22       43.53     20.98 o 
 -10   6  12        4.85        4.00     43.11 o 
  -9   6  12        4.86      -10.18     23.88 o 
  -8   6  12      270.23      247.49     58.76 o 
  -7   6  12       99.54       98.08     30.09 o 
  -6   6  12       55.49       39.54     24.66 o 
  -5   6  12      128.16      111.75     24.79 o 
  -4   6  12        4.27       -3.22     14.22 o 
  -3   6  12      121.24      107.85     15.58 o 
  -2   6  12        0.04       13.91     14.02 o 
  -1   6  12       65.88       68.45     18.32 o 
   0   6  12        3.22        0.27     19.73 o 
   1   6  12       13.69        6.78     16.93 o 
   2   6  12        1.23        0.94     25.59 o 
   3   6  12       17.45      -14.29     43.94 o 
   4   6  12       90.03      103.60     36.04 o 
   5   6  12       30.63       29.01     15.79 o 
   6   6  12      306.63      323.02     67.67 o 
  -8   7  12      114.89      101.60     36.91 o 
  -7   7  12      311.74      317.09     94.84 o 
  -6   7  12        1.11        9.00     20.60 o 
  -5   7  12        3.12      -14.63     20.70 o 
  -4   7  12        5.84       19.67     18.71 o 
  -3   7  12        1.76       18.13     23.60 o 
  -2   7  12        3.62      -15.72     24.72 o 
  -1   7  12       36.46       18.33     35.40 o 
   0   7  12        1.30        6.08     23.49 o 
   1   7  12        5.94      -34.84     34.84 o 
   2   7  12        0.44        8.17     21.65 o 
 -17   1  13       32.85       22.61     20.76 o 
 -16   1  13       11.12       12.50     18.90 o 
 -15   1  13       58.44       69.11     18.55 o 
 -14   1  13       55.23       56.40     18.56 o 
 -13   1  13       24.22       14.74      8.19 o 
 -12   1  13      234.35      181.61     21.31 o 
 -11   1  13      122.32      122.48     15.18 o 
 -10   1  13        6.43        0.92     12.62 o 
  -9   1  13      394.51      355.30     61.87 o 
  -8   1  13       90.33       77.51     10.61 o 
  -7   1  13      699.53      666.28     98.27 o 
  -6   1  13        1.56        5.61      6.84 o 
  -5   1  13       13.69        5.04      5.92 o 
  -4   1  13     1777.75     1838.13     51.90 o 
  -3   1  13        0.00        9.67     10.15 o 
  -2   1  13      544.92      534.18     93.00 o 
  -1   1  13        2.83        7.78      9.71 o 
   0   1  13      445.19      426.84     81.52 o 
   1   1  13        1.44       13.95      8.84 o 
   2   1  13        4.41       12.60     12.05 o 
   3   1  13      138.89      125.05     27.46 o 
   4   1  13      620.71      609.52    104.97 o 
   5   1  13      248.30      261.48     38.76 o 
   6   1  13       48.86       44.35     17.40 o 
   7   1  13       31.90       37.57     22.51 o 
   8   1  13      119.54       61.66     70.19 o 
   9   1  13       80.75      135.30     50.52 o 
  10   1  13       36.72       53.78     38.99 o 
  11   1  13        1.17        9.49     44.95 o 
 -17   2  13       12.79       23.35     18.25 o 
 -16   2  13        0.01       20.27     25.11 o 
 -15   2  13       20.73       54.86     15.42 o 
 -14   2  13       24.32       12.33     14.13 o 
 -13   2  13       25.02       26.76      9.47 o 
 -12   2  13       15.06       35.51     17.63 o 
 -11   2  13      212.35      204.03     40.74 o 
 -10   2  13      709.73      641.36     84.73 o 
  -9   2  13      394.29      469.40     47.41 o 
  -8   2  13      298.23      321.80     46.31 o 
  -7   2  13     1280.23     1369.84     72.72 o 
  -6   2  13      949.04      982.25    127.00 o 
  -5   2  13      147.71      132.64     14.41 o 
  -4   2  13        0.89        0.64      6.59 o 
  -3   2  13       87.82       73.55     10.22 o 
  -2   2  13        6.76       11.01      7.75 o 
  -1   2  13        8.35       18.43      9.02 o 
   0   2  13        0.20        5.92      7.82 o 
   1   2  13       44.80       50.71      9.97 o 
   2   2  13      205.84      202.38     28.07 o 
   3   2  13      267.55      253.01     42.46 o 
   4   2  13      332.90      325.76     72.13 o 
   5   2  13      438.30      432.06     71.13 o 
   6   2  13       32.67       18.39     17.83 o 
   7   2  13       86.92       56.30     28.73 o 
   8   2  13        1.59        3.89     29.69 o 
   9   2  13      107.24       69.33     44.88 o 
  10   2  13       39.81       39.41     32.52 o 
 -16   3  13       82.28      131.12     40.80 o 
 -15   3  13        1.26       28.27     20.49 o 
 -14   3  13       30.83       35.69     36.52 o 
 -13   3  13        0.41        4.79     20.10 o 
 -12   3  13       25.80       23.90     15.56 o 
 -11   3  13        1.65       24.10     10.11 o 
 -10   3  13      409.21      392.89     45.78 o 
  -9   3  13      478.99      519.28     61.76 o 
  -8   3  13      937.79      953.97    102.41 o 
  -7   3  13       15.49       12.25      6.30 o 
  -6   3  13      392.16      378.95     51.97 o 
  -5   3  13       82.17       87.37     13.25 o 
  -4   3  13       76.42       85.53     11.71 o 
  -3   3  13        0.10       13.33      8.00 o 
  -2   3  13       18.67       13.07      7.82 o 
  -1   3  13       74.92       80.53     12.53 o 
   0   3  13      182.41      161.01     21.76 o 
   1   3  13       33.51       21.51     10.15 o 
   2   3  13        3.92       12.94      6.48 o 
   3   3  13        2.17       -2.70     15.27 o 
   4   3  13       49.88       57.37     18.57 o 
   5   3  13       48.49       61.56     14.36 o 
   6   3  13       31.77       14.73     10.28 o 
   7   3  13        6.47       18.16     23.48 o 
   8   3  13        0.06       38.40     25.22 o 
   9   3  13        3.16       -8.87     30.44 o 
 -15   4  13      110.81      101.39     46.87 o 
 -14   4  13        8.67        3.01     19.25 o 
 -13   4  13      173.22      100.50     38.98 o 
 -12   4  13      111.54      114.47     21.32 o 
 -11   4  13      235.80      238.77     48.92 o 
 -10   4  13       89.54       95.80     24.97 o 
  -9   4  13       51.93       46.69     14.53 o 
  -8   4  13      183.52      165.02     24.37 o 
  -7   4  13        8.11        5.88      4.78 o 
  -6   4  13       29.52       26.64      5.51 o 
  -5   4  13        4.26        2.26      4.75 o 
  -4   4  13      199.03      230.09     29.23 o 
  -3   4  13        6.91        3.07      9.11 o 
  -2   4  13       17.69        9.70      6.51 o 
  -1   4  13       26.46       14.17      7.34 o 
   0   4  13      142.14      150.35     26.89 o 
   1   4  13       15.97       11.68      6.75 o 
   2   4  13      132.47      121.04     22.70 o 
   3   4  13        7.82        6.37     14.37 o 
   4   4  13       39.42       25.39     16.52 o 
   5   4  13        0.47        8.28     17.59 o 
   6   4  13        0.01       12.30     19.16 o 
   7   4  13        8.53       -6.02     37.76 o 
   8   4  13       24.67       32.74     25.60 o 
 -13   5  13       26.31       22.83     27.86 o 
 -12   5  13        9.03      -23.42     27.46 o 
 -11   5  13      198.86      162.50     52.88 o 
 -10   5  13       30.05       23.69     26.97 o 
  -9   5  13        0.04      -13.55     16.39 o 
  -8   5  13       78.48       74.22     20.45 o 
  -7   5  13       83.25       89.17     17.30 o 
  -6   5  13       11.61       11.54     15.31 o 
  -5   5  13        0.31       -0.66     15.47 o 
  -4   5  13      773.65      722.28     99.11 o 
  -3   5  13      368.20      349.52     50.39 o 
  -2   5  13      351.03      316.34     52.17 o 
  -1   5  13      197.48      196.32     34.79 o 
   0   5  13       89.28       60.30     16.01 o 
   1   5  13        0.21       14.60     15.23 o 
   2   5  13        0.28       17.19     15.81 o 
   3   5  13        6.35       18.04     10.22 o 
   4   5  13       38.57       48.58     27.49 o 
   5   5  13        0.26       18.09     23.51 o 
   6   5  13       30.29       62.40     32.73 o 
   7   5  13       23.18       54.13     25.48 o 
 -11   6  13        1.56       26.07     24.04 o 
 -10   6  13       24.16       26.90     22.71 o 
  -9   6  13        6.22        5.65     18.21 o 
  -8   6  13       38.22       63.87     18.50 o 
  -7   6  13        3.91        2.25     18.21 o 
  -6   6  13        2.78       12.59     15.77 o 
  -5   6  13       11.73        8.80     18.53 o 
  -4   6  13       98.77      110.63     32.59 o 
  -3   6  13      198.28      141.05     31.59 o 
  -2   6  13      109.35       65.94     19.41 o 
  -1   6  13       59.40       31.77     19.27 o 
   0   6  13        0.00        5.56     14.78 o 
   1   6  13        0.85       16.51     21.35 o 
   2   6  13        8.44       -0.20     32.69 o 
   3   6  13        2.09       41.66     28.64 o 
   4   6  13        0.12       34.98     22.53 o 
  -6   7  13        0.03       -3.06     18.30 o 
  -5   7  13      168.63      120.23     34.09 o 
  -4   7  13       20.44       43.61     21.40 o 
  -3   7  13       12.15        5.59     25.05 o 
  -2   7  13        3.91       -1.78     21.23 o 
  -1   7  13       19.70       20.84     25.11 o 
   0   7  13        3.44       29.49     22.70 o 
 -17   0  14      156.04      152.18     85.20 o 
 -16   0  14       27.03       12.87     20.80 o 
 -15   0  14      998.24      776.60    323.22 o 
 -14   0  14      314.68      187.64     80.34 o 
 -13   0  14       30.08       43.71     20.31 o 
 -12   0  14       14.47       16.26     16.77 o 
 -11   0  14       28.51       21.51     16.25 o 
 -10   0  14       12.69       -9.66     28.99 o 
  -9   0  14      226.05      254.95     83.36 o 
  -8   0  14      473.81      429.72    164.77 o 
  -7   0  14        1.20        0.69     14.95 o 
  -6   0  14       27.53        5.65     27.30 o 
  -5   0  14      303.33      331.54    133.85 o 
  -4   0  14     2629.02     2794.48     79.13 o 
  -3   0  14     4026.70     4567.02    120.75 o 
  -2   0  14      127.74      120.43     43.81 o 
  -1   0  14     1109.25     1117.86    362.14 o 
   0   0  14       11.11       12.26     10.64 o 
   1   0  14       92.89      136.83     43.46 o 
   2   0  14      258.63      273.75    100.87 o 
   3   0  14        0.03       10.55     36.07 o 
   4   0  14      503.70      503.79    191.42 o 
   5   0  14      296.85      321.29     69.18 o 
   6   0  14       98.09      107.30     25.00 o 
   7   0  14      115.26      151.34     57.37 o 
   8   0  14        6.08       38.26     23.12 o 
   9   0  14       31.19       25.52     32.74 o 
  10   0  14        1.84      -20.82     56.17 o 
 -17   1  14      104.09       41.71     23.68 o 
 -16   1  14        0.03       -8.52     19.74 o 
 -15   1  14        1.54       15.69     16.35 o 
 -14   1  14       26.24       12.53     14.38 o 
 -13   1  14       76.40       62.47     15.80 o 
 -12   1  14      168.20      144.51     35.74 o 
 -11   1  14      528.05      443.82     58.92 o 
 -10   1  14        3.63        3.10     11.21 o 
  -9   1  14      142.18      142.17     21.07 o 
  -8   1  14       44.97       36.10      9.70 o 
  -7   1  14     1020.57     1041.88     58.04 o 
  -6   1  14     1614.25     1721.50     54.94 o 
  -5   1  14      315.82      314.17     47.91 o 
  -4   1  14     1167.71     1244.12     58.00 o 
  -3   1  14       54.74       57.26      9.35 o 
  -2   1  14      496.96      406.80     71.54 o 
  -1   1  14      353.10      327.17     50.52 o 
   0   1  14       80.67       87.95     18.68 o 
   1   1  14        2.56        6.04     10.67 o 
   2   1  14      213.34      281.56     52.48 o 
   3   1  14        9.17       27.49      9.84 o 
   4   1  14      128.35      100.57     19.59 o 
   5   1  14     1265.16     1350.70    160.42 o 
   6   1  14      321.05      345.11     59.16 o 
   7   1  14        0.21      -17.40     37.25 o 
   8   1  14        4.82       68.92     44.34 o 
   9   1  14       31.24       61.45     46.44 o 
  10   1  14        5.35       23.45     35.16 o 
 -16   2  14       25.99       23.67     13.16 o 
 -15   2  14        0.00       -2.18     17.57 o 
 -14   2  14       42.06       56.70     13.55 o 
 -13   2  14       15.49       -6.64     17.87 o 
 -12   2  14      221.67      162.01     49.76 o 
 -11   2  14       22.66       29.23     19.02 o 
 -10   2  14      375.22      362.17     59.75 o 
  -9   2  14     2064.01     2427.53    131.01 o 
  -8   2  14      401.83      426.21     67.73 o 
  -7   2  14       89.31       99.71     13.33 o 
  -6   2  14      829.54      956.10    136.50 o 
  -5   2  14        8.15       13.85      4.90 o 
  -4   2  14       94.58       92.94     13.86 o 
  -3   2  14      105.58      115.35     15.08 o 
  -2   2  14      122.13      128.42     18.50 o 
  -1   2  14       91.70       96.77     13.52 o 
   0   2  14        3.43        4.44     10.56 o 
   1   2  14      327.41      408.64     60.23 o 
   2   2  14       13.64        8.41     12.99 o 
   3   2  14      223.37      204.37     37.39 o 
   4   2  14       17.35        8.98     12.27 o 
   5   2  14      272.17      209.32     61.01 o 
   6   2  14        7.89       12.00     10.02 o 
   7   2  14        4.33       43.26     20.10 o 
   8   2  14       28.28       33.59     28.07 o 
   9   2  14      138.88      115.10     52.35 o 
 -16   3  14       73.84       63.24     31.12 o 
 -15   3  14       36.25       24.52     33.06 o 
 -14   3  14        0.19       28.65     25.97 o 
 -13   3  14       19.94       26.77     27.48 o 
 -12   3  14       33.44       35.40     13.24 o 
 -11   3  14      126.87      105.75     20.55 o 
 -10   3  14      168.86      127.09     20.58 o 
  -9   3  14     1298.23     1312.03    172.39 o 
  -8   3  14      203.84      232.29     30.09 o 
  -7   3  14      131.23      155.37     19.62 o 
  -6   3  14        2.91       13.58      7.77 o 
  -5   3  14       61.78       65.30     12.62 o 
  -4   3  14      200.88      225.08     39.18 o 
  -3   3  14        0.23        2.24     10.90 o 
  -2   3  14        3.72       22.45     12.44 o 
  -1   3  14      205.74      187.09     26.68 o 
   0   3  14       61.87       54.79     12.31 o 
   1   3  14       36.68       -0.61     16.03 o 
   2   3  14      241.13      219.71     35.68 o 
   3   3  14      348.09      338.61     53.57 o 
   4   3  14      268.33      281.09     62.23 o 
   5   3  14        5.79       18.30      8.58 o 
   6   3  14        4.17       10.44     20.82 o 
   7   3  14       87.53       48.24     30.38 o 
   8   3  14        1.32        7.12     17.81 o 
 -14   4  14      332.54      352.02     96.78 o 
 -13   4  14      107.76      150.82     47.84 o 
 -12   4  14       53.76       30.14     31.05 o 
 -11   4  14       26.55       -0.46     23.92 o 
 -10   4  14      124.56      151.26     29.60 o 
  -9   4  14       59.34       65.18     17.36 o 
  -8   4  14      156.62      154.99     29.11 o 
  -7   4  14        4.79        7.78      8.97 o 
  -6   4  14       25.81       36.05     13.07 o 
  -5   4  14       56.92       63.29     12.96 o 
  -4   4  14       44.12       20.39     12.47 o 
  -3   4  14      216.95      186.91     24.66 o 
  -2   4  14       75.52       31.46     12.14 o 
  -1   4  14      148.90      141.57     17.54 o 
   0   4  14      157.96      145.42     25.67 o 
   1   4  14       62.28       80.58     13.95 o 
   2   4  14       32.51       25.36     25.88 o 
   3   4  14      344.71      316.03     74.60 o 
   4   4  14       56.07       39.10     15.16 o 
   5   4  14        0.11       -5.56     12.89 o 
   6   4  14       40.10       35.97     26.42 o 
   7   4  14       28.16       32.92     24.16 o 
 -13   5  14       23.76       11.28     25.93 o 
 -12   5  14       13.33       15.92     17.64 o 
 -11   5  14       34.51       25.08     31.51 o 
 -10   5  14       16.06       26.28     16.69 o 
  -9   5  14        2.47       23.79     15.29 o 
  -8   5  14       56.14       36.83     17.82 o 
  -7   5  14       25.59       12.12     18.70 o 
  -6   5  14       13.74        3.40     14.03 o 
  -5   5  14       85.23       63.10     22.64 o 
  -4   5  14       28.70       12.01     19.43 o 
  -3   5  14        0.18       12.78     20.17 o 
  -2   5  14       12.20       -2.62     15.35 o 
  -1   5  14      361.35      301.08     67.22 o 
   0   5  14        0.98        4.04      6.75 o 
   1   5  14       17.02       23.56     18.41 o 
   2   5  14       77.63       47.77     26.21 o 
   3   5  14        8.59        6.97     10.94 o 
   4   5  14        0.93       -1.29     24.97 o 
   5   5  14       16.54       20.87     13.90 o 
 -10   6  14       50.58       44.90     29.98 o 
  -9   6  14       55.01       22.67     18.31 o 
  -8   6  14        0.00        0.37     21.65 o 
  -7   6  14      183.92      194.89     35.13 o 
  -6   6  14      104.61      126.30     26.40 o 
  -5   6  14       99.91       75.73     16.83 o 
  -4   6  14      458.38      433.26     96.06 o 
  -3   6  14      383.76      323.55     76.46 o 
  -2   6  14       63.58       67.07     16.87 o 
  -1   6  14        1.93       22.50     18.68 o 
   0   6  14        1.09       12.03     24.46 o 
   1   6  14       36.37       11.43     17.87 o 
   2   6  14       65.91       71.50     40.41 o 
 -16   1  15      202.43      169.76     48.83 o 
 -15   1  15       18.43       12.76     17.54 o 
 -14   1  15      158.91      125.78     47.83 o 
 -13   1  15      128.33      143.79     40.62 o 
 -12   1  15      227.22      206.18     55.00 o 
 -11   1  15      185.74      148.93     34.90 o 
 -10   1  15        9.27        2.25     16.59 o 
  -9   1  15      175.03      159.60     19.41 o 
  -8   1  15      600.24      559.31     88.94 o 
  -7   1  15       25.87       32.64      9.50 o 
  -6   1  15      374.58      342.20     57.57 o 
  -5   1  15      795.82      754.91    131.45 o 
  -4   1  15      565.80      714.50     69.42 o 
  -3   1  15      161.39      130.25     23.89 o 
  -2   1  15        0.08       16.02     13.17 o 
  -1   1  15      200.77      236.47     54.70 o 
   0   1  15      327.59      357.55     61.41 o 
   1   1  15        9.41       -0.34     14.88 o 
   2   1  15      227.36      256.55     43.08 o 
   3   1  15      174.86      203.51     43.47 o 
   4   1  15        0.15        2.94     24.73 o 
   5   1  15        0.11       29.60     15.57 o 
   6   1  15       83.09       55.36     49.05 o 
   7   1  15       31.36       26.39     25.25 o 
   8   1  15       50.60       42.93     42.30 o 
 -16   2  15        0.13        7.97     29.90 o 
 -15   2  15       14.38       35.23     17.05 o 
 -14   2  15       41.52       -1.34     19.05 o 
 -13   2  15       43.62       33.97     16.27 o 
 -12   2  15       38.45       37.91     23.00 o 
 -11   2  15       31.73       57.28     30.78 o 
 -10   2  15      619.90      628.16     95.90 o 
  -9   2  15      224.58      205.42     27.77 o 
  -8   2  15     1330.44     1203.15    170.37 o 
  -7   2  15      116.67      142.28     20.24 o 
  -6   2  15      140.88      144.01     19.23 o 
  -5   2  15       18.09       16.85      6.17 o 
  -4   2  15      137.17      125.60     15.22 o 
  -3   2  15      198.88      224.42     27.56 o 
  -2   2  15        2.56        2.70      9.20 o 
  -1   2  15      316.18      335.10     42.66 o 
   0   2  15       11.30        4.77      9.55 o 
   1   2  15       20.99       29.38     24.27 o 
   2   2  15     1142.33     1258.09    199.40 o 
   3   2  15       35.25       38.80     11.70 o 
   4   2  15       94.01       95.14     25.21 o 
   5   2  15       50.25       48.63     16.75 o 
   6   2  15        2.66      -25.50     36.21 o 
   7   2  15        0.82       14.30     35.78 o 
   8   2  15        0.83        2.55     29.15 o 
 -15   3  15        2.92      -27.91     37.91 o 
 -14   3  15        2.91        5.24     29.36 o 
 -13   3  15       92.22       71.12     34.10 o 
 -12   3  15        0.13       -8.81     23.50 o 
 -11   3  15       13.66       22.90     15.56 o 
 -10   3  15      141.64       79.26     21.60 o 
  -9   3  15      210.52      170.26     30.03 o 
  -8   3  15       59.95       76.97     16.91 o 
  -7   3  15        2.73       -4.41     10.69 o 
  -6   3  15        0.67        8.33     13.49 o 
  -5   3  15       25.66       15.69     10.22 o 
  -4   3  15       14.13       13.12     14.09 o 
  -3   3  15      112.41       81.48     18.05 o 
  -2   3  15       41.29       43.52     10.43 o 
  -1   3  15       73.96       64.40     13.30 o 
   0   3  15      183.57      142.14     25.00 o 
   1   3  15      531.58      604.02     94.95 o 
   2   3  15        0.07        7.74     21.00 o 
   3   3  15      238.62      195.35     48.64 o 
   4   3  15       21.19       26.61     12.69 o 
   5   3  15       26.71       41.88     24.08 o 
   6   3  15       23.98       29.22     21.91 o 
   7   3  15       18.37       13.06     28.13 o 
 -13   4  15       15.27       15.85     15.86 o 
 -12   4  15        4.77       25.83     23.53 o 
 -11   4  15       16.00       -0.70     23.63 o 
 -10   4  15        1.46      -15.03     24.65 o 
  -9   4  15       63.44       50.98     19.80 o 
  -8   4  15        1.30       -5.63     16.56 o 
  -7   4  15       30.73       25.24     18.69 o 
  -6   4  15      193.51      194.46     46.42 o 
  -5   4  15       92.36       99.84     20.57 o 
  -4   4  15        7.96        8.90     11.14 o 
  -3   4  15       53.17       49.80     16.39 o 
  -2   4  15      237.77      187.98     27.24 o 
  -1   4  15      187.16      159.27     49.13 o 
   0   4  15       20.97       19.61     14.21 o 
   1   4  15        9.91       -0.58     11.01 o 
   2   4  15       26.26       14.38      9.68 o 
   3   4  15      325.93      259.88     71.43 o 
   4   4  15        5.79        7.18     15.89 o 
   5   4  15        8.67       -8.02     35.39 o 
   6   4  15       80.40      100.97     45.59 o 
 -11   5  15       12.82       -0.72     32.21 o 
 -10   5  15        1.02       -1.83     19.82 o 
  -9   5  15       32.72       43.45     25.39 o 
  -8   5  15        3.45       -7.59     21.72 o 
  -7   5  15       50.34       29.75     19.62 o 
  -6   5  15        6.19       12.20     20.81 o 
  -5   5  15       54.54       67.28     17.54 o 
  -4   5  15        9.33       11.64     12.75 o 
  -3   5  15       48.06       55.58     22.90 o 
  -2   5  15      449.94      430.40    104.40 o 
  -1   5  15       26.94       14.80     15.79 o 
   0   5  15        5.92       10.61     19.83 o 
   1   5  15       17.59       15.16     15.51 o 
   2   5  15       74.70       24.53     21.46 o 
   3   5  15        0.96       11.55     14.62 o 
   4   5  15       14.06        7.27     29.57 o 
  -8   6  15       61.08       41.83     21.12 o 
  -7   6  15       24.42        1.84     26.49 o 
  -6   6  15       26.42        8.27     22.99 o 
  -5   6  15      171.22      138.95     34.08 o 
  -4   6  15       86.94       77.92     31.36 o 
  -3   6  15      544.01      509.57    135.77 o 
  -2   6  15       21.00        8.01     20.42 o 
  -1   6  15        1.10       10.33     17.55 o 
   0   6  15       20.17       25.20     19.78 o 
 -16   0  16      122.29       55.36     36.25 o 
 -15   0  16        4.00       -3.93     43.01 o 
 -14   0  16       44.33       33.31     40.63 o 
 -13   0  16      176.38      173.40     79.54 o 
 -12   0  16      126.96      131.26     49.90 o 
 -11   0  16      119.04      103.64     33.65 o 
 -10   0  16       57.28       61.84     27.26 o 
  -9   0  16       44.04       26.62     23.31 o 
  -8   0  16      408.59      379.36    126.49 o 
  -7   0  16       67.88      110.13     35.48 o 
  -6   0  16      262.94      235.28     69.87 o 
  -5   0  16     1201.89     1250.38    102.82 o 
  -4   0  16      265.70      245.82     38.59 o 
  -3   0  16      810.91      823.82     85.75 o 
  -2   0  16      716.51      718.78    182.94 o 
  -1   0  16      115.49      115.11     46.45 o 
   0   0  16        8.38       51.55     40.69 o 
   1   0  16      350.40      322.64     89.14 o 
   2   0  16      803.68      780.15    277.13 o 
   3   0  16     1130.14     1059.32    405.48 o 
   4   0  16       15.14       17.12     13.91 o 
   5   0  16     1035.57      934.30    366.55 o 
   6   0  16      194.91      243.22    133.98 o 
   7   0  16        0.92       28.59     21.14 o 
 -15   1  16       18.76       -6.24     23.29 o 
 -14   1  16       13.08       39.15     30.55 o 
 -13   1  16      149.06      110.62     43.04 o 
 -12   1  16        5.94        4.81     22.95 o 
 -11   1  16      186.53      226.79     45.88 o 
 -10   1  16        3.10       33.14     13.78 o 
  -9   1  16       85.95       73.64     19.02 o 
  -8   1  16      379.91      399.29     79.59 o 
  -7   1  16      501.43      461.71     85.24 o 
  -6   1  16      162.58      146.29     20.51 o 
  -5   1  16       57.60       73.29     15.73 o 
  -4   1  16      558.96      531.97    106.24 o 
  -3   1  16      716.11      831.50     92.20 o 
  -2   1  16      807.33      776.88    152.00 o 
  -1   1  16      124.62      147.59     41.57 o 
   0   1  16        2.18       13.90     16.09 o 
   1   1  16      180.49      184.95     35.27 o 
   2   1  16        5.56        8.39     15.57 o 
   3   1  16      470.47      533.56     96.92 o 
   4   1  16      371.35      338.52     68.81 o 
   5   1  16      216.43      236.48     78.23 o 
   6   1  16       31.19       11.11     33.85 o 
   7   1  16        0.07       -3.19     33.87 o 
 -15   2  16       28.66       21.05     23.33 o 
 -14   2  16        0.00        6.25     12.91 o 
 -13   2  16        0.93       18.09     15.06 o 
 -12   2  16        9.66      -12.96     29.37 o 
 -11   2  16       34.82       66.29     29.48 o 
 -10   2  16      576.78      568.19    122.88 o 
  -9   2  16      123.09      125.17     27.15 o 
  -8   2  16        1.37       11.15      6.50 o 
  -7   2  16       54.94       57.09     11.43 o 
  -6   2  16        0.09       11.98      7.61 o 
  -5   2  16        3.64       17.10      7.52 o 
  -4   2  16       61.62       54.88     10.66 o 
  -3   2  16      329.39      366.61     47.34 o 
  -2   2  16       45.50       31.30     14.43 o 
  -1   2  16      720.18      800.38     78.72 o 
   0   2  16      389.39      400.66     59.29 o 
   1   2  16      242.03      293.88     45.30 o 
   2   2  16       28.96       42.68     19.65 o 
   3   2  16       71.35       51.01     23.85 o 
   4   2  16        5.42       12.16     17.86 o 
   5   2  16       16.94       36.78     36.56 o 
   6   2  16        0.01      -21.03     41.03 o 
   7   2  16       30.76       -3.87     28.45 o 
 -14   3  16       22.47       19.85     34.94 o 
 -13   3  16       38.62       13.49     25.18 o 
 -12   3  16       14.83       50.73     25.55 o 
 -11   3  16        0.39        9.69     15.20 o 
 -10   3  16      176.79      199.44     39.24 o 
  -9   3  16       18.18       35.85     13.46 o 
  -8   3  16      290.88      231.54     29.23 o 
  -7   3  16        3.57        1.31     17.93 o 
  -6   3  16        9.03       23.03     12.66 o 
  -5   3  16       12.12       40.48     23.93 o 
  -4   3  16       19.58       11.04     10.80 o 
  -3   3  16       45.37       47.99     12.93 o 
  -2   3  16      250.20      228.36     36.88 o 
  -1   3  16       93.71      134.57     17.97 o 
   0   3  16      271.30      231.89     35.09 o 
   1   3  16        3.18       15.39     14.41 o 
   2   3  16      120.70      126.04     25.10 o 
   3   3  16      158.92      192.31     50.85 o 
   4   3  16      230.83      193.81     44.19 o 
   5   3  16       29.02       10.75     38.45 o 
   6   3  16       10.96        5.05     27.40 o 
 -12   4  16       66.22      121.23     40.55 o 
 -11   4  16        3.95       -4.99     31.45 o 
 -10   4  16      474.71      430.05    106.61 o 
  -9   4  16       71.60      117.37     25.94 o 
  -8   4  16       45.27       60.44     26.25 o 
  -7   4  16       94.62      147.36     33.93 o 
  -6   4  16       82.10       82.43     15.13 o 
  -5   4  16        5.82       13.25     14.28 o 
  -4   4  16       24.25       29.00     12.98 o 
  -3   4  16        0.68       18.27     14.34 o 
  -2   4  16        0.35       11.54     18.48 o 
  -1   4  16       88.78       69.59     23.05 o 
   0   4  16       91.45       98.15     28.82 o 
   1   4  16       40.43       34.93     15.41 o 
   2   4  16       46.09       33.80     18.13 o 
   3   4  16        0.31       -8.76     26.73 o 
   4   4  16       81.20       90.05     32.16 o 
 -10   5  16       15.99       16.85     19.74 o 
  -9   5  16        6.03       23.25     18.12 o 
  -8   5  16        0.01        8.10     20.26 o 
  -7   5  16       38.96       24.68     18.23 o 
  -6   5  16      105.27       74.20     20.26 o 
  -5   5  16       11.60       32.36     14.84 o 
  -4   5  16       12.11       31.59     12.35 o 
  -3   5  16       85.77       26.22     19.88 o 
  -2   5  16       17.67       16.59     14.94 o 
  -1   5  16      132.94      175.52     31.77 o 
   0   5  16        1.46       30.39     18.19 o 
   1   5  16       20.44       16.43      9.12 o 
   2   5  16       11.09       20.16     19.34 o 
 -15   1  17        3.23       11.47     16.44 o 
 -14   1  17       44.47       13.13     15.96 o 
 -13   1  17        0.18        8.26     16.77 o 
 -12   1  17        2.63       12.12     15.55 o 
 -11   1  17      309.49      212.30     59.44 o 
 -10   1  17      444.42      398.43    122.49 o 
  -9   1  17       24.35       49.10     10.31 o 
  -8   1  17       13.71       -0.07     14.89 o 
  -7   1  17       11.74        9.60     10.52 o 
  -6   1  17        0.81       16.38     10.23 o 
  -5   1  17       11.80       15.16     11.96 o 
  -4   1  17      158.76      156.39     23.94 o 
  -3   1  17      106.44      111.88     26.94 o 
  -2   1  17      445.72      424.37     90.69 o 
  -1   1  17      313.71      350.97     55.83 o 
   0   1  17       51.94       52.31     19.54 o 
   1   1  17       15.25       17.22     17.42 o 
   2   1  17       93.58      118.59     25.14 o 
   3   1  17      369.13      348.81     67.76 o 
   4   1  17      771.88      685.18    209.04 o 
   5   1  17        1.78       16.10     37.39 o 
   6   1  17       63.12       16.00     30.82 o 
 -14   2  17       29.10       23.48     19.06 o 
 -13   2  17       13.04      -17.66     52.78 o 
 -12   2  17       14.48        8.50      8.78 o 
 -11   2  17       94.26       75.86     31.15 o 
 -10   2  17      130.97      109.57     22.49 o 
  -9   2  17       98.47       72.72     20.48 o 
  -8   2  17        0.95       10.12     14.10 o 
  -7   2  17        9.09       32.93      9.19 o 
  -6   2  17       28.46       21.45     11.35 o 
  -5   2  17      196.78      191.52     30.33 o 
  -4   2  17        8.51       11.95      7.86 o 
  -3   2  17      129.80      134.75     18.81 o 
  -2   2  17      272.33      289.82     60.26 o 
  -1   2  17       16.05       20.30     19.47 o 
   0   2  17      242.92      257.68     34.77 o 
   1   2  17      676.53      681.53    105.85 o 
   2   2  17      238.42      238.36     44.76 o 
   3   2  17        0.26        5.48     10.46 o 
   4   2  17       50.29       48.58     20.22 o 
   5   2  17       22.31      -13.40     40.44 o 
 -13   3  17        1.35       18.51     30.23 o 
 -12   3  17      120.09      126.65     34.25 o 
 -11   3  17       51.00       31.77     20.88 o 
 -10   3  17      106.80      110.46     31.05 o 
  -9   3  17       19.70       28.12     19.10 o 
  -8   3  17       40.06       51.98     19.28 o 
  -7   3  17        0.79        4.94     18.69 o 
  -6   3  17      115.48      135.08     31.67 o 
  -5   3  17       34.79       35.09     24.66 o 
  -4   3  17      199.00      188.58     29.41 o 
  -3   3  17      156.57      174.94     31.25 o 
  -2   3  17       47.02       35.37     15.65 o 
  -1   3  17       36.43       41.32     15.32 o 
   0   3  17      254.83      267.98     46.64 o 
   1   3  17        7.36       20.47     18.69 o 
   2   3  17       36.97       41.47     27.83 o 
   3   3  17       80.17       59.32     31.07 o 
   4   3  17       80.76       71.60     27.21 o 
 -11   4  17        4.94       31.14     26.07 o 
 -10   4  17      268.93      220.46     59.89 o 
  -9   4  17      118.12      142.89     49.53 o 
  -8   4  17       55.50       47.78     20.54 o 
  -7   4  17       44.00       41.23     19.40 o 
  -6   4  17       41.61       72.61     21.14 o 
  -5   4  17        0.15       10.40     17.38 o 
  -4   4  17        0.31       29.99     16.42 o 
  -3   4  17      160.56      159.14     40.45 o 
  -2   4  17        6.76       23.64     21.96 o 
  -1   4  17       38.67       59.31     19.58 o 
   0   4  17        0.94       -9.63     15.51 o 
   1   4  17       48.88       56.77     16.87 o 
   2   4  17       64.83       42.78     21.56 o 
  -8   5  17        1.34        7.25     16.25 o 
  -7   5  17       17.75       23.72     25.72 o 
  -6   5  17      286.10      326.43     57.47 o 
  -5   5  17        8.86       34.79     17.98 o 
  -4   5  17        0.22       12.56     18.88 o 
  -3   5  17        0.19       19.09     31.31 o 
  -2   5  17        0.48       12.00     19.42 o 
  -1   5  17       72.09       74.82     36.41 o 
 -14   0  18       26.83       20.42     22.98 o 
 -13   0  18        0.67       16.51     18.83 o 
 -12   0  18      467.35      343.11    182.25 o 
 -11   0  18      155.02      154.89     52.52 o 
 -10   0  18     1530.99     1299.86    514.02 o 
  -9   0  18      111.01      107.17     47.65 o 
  -8   0  18      435.29      354.30    127.22 o 
  -7   0  18      112.31      119.17     48.90 o 
  -6   0  18        3.91      -18.39     37.12 o 
  -4   0  18      190.39      167.38     48.98 o 
  -3   0  18      102.88      109.76     29.99 o 
  -2   0  18        2.81        5.33     13.89 o 
  -1   0  18       11.53       14.26     32.74 o 
   0   0  18      119.79      109.85     49.77 o 
   1   0  18      167.82      151.46     49.05 o 
   2   0  18      146.60      180.57     96.77 o 
   3   0  18      216.10      182.20     78.65 o 
   4   0  18      367.44      342.43    135.37 o 
 -13   1  18        2.01        0.97     15.04 o 
 -12   1  18       35.24       22.86     19.09 o 
 -11   1  18        5.16       24.04     19.00 o 
 -10   1  18      263.48      200.86     57.90 o 
  -9   1  18      426.47      363.55     89.91 o 
  -8   1  18       31.16       21.48     17.23 o 
  -7   1  18        8.20       22.44     11.64 o 
  -6   1  18        5.71       17.44     10.58 o 
  -5   1  18       92.66       81.60     16.48 o 
  -4   1  18       16.42       14.44     16.31 o 
  -3   1  18       28.09       27.80     16.49 o 
  -2   1  18       80.38      107.89     17.67 o 
  -1   1  18       71.72       57.15     16.02 o 
   0   1  18       86.70      125.42     27.25 o 
   1   1  18      143.19      151.02     27.51 o 
   2   1  18        5.00       22.39     18.38 o 
   3   1  18      105.91      107.22     41.36 o 
   4   1  18      244.42      201.83     87.69 o 
 -13   2  18        4.02       11.32     24.73 o 
 -12   2  18       94.67       77.93     56.80 o 
 -11   2  18        3.94       22.90     11.83 o 
 -10   2  18       10.60        9.29     10.86 o 
  -9   2  18       14.97        7.85     12.48 o 
  -8   2  18       69.94       58.56     18.29 o 
  -7   2  18      118.44      101.24     13.20 o 
  -6   2  18       71.19       86.38     20.65 o 
  -5   2  18      302.32      297.45     46.70 o 
  -4   2  18       14.38        0.56     14.90 o 
  -3   2  18       10.65       12.41     12.42 o 
  -2   2  18      142.20      150.16     23.45 o 
  -1   2  18       73.56       67.51     16.78 o 
   0   2  18        9.22       12.34     10.38 o 
   1   2  18      131.21      165.84     37.09 o 
   2   2  18       17.26       23.27     18.73 o 
   3   2  18       76.85       50.96     24.54 o 
 -11   3  18        0.76      -37.81     37.81 o 
 -10   3  18       82.27       80.14     19.73 o 
  -9   3  18       59.05       75.19     24.57 o 
  -8   3  18        5.53       21.96     13.18 o 
  -7   3  18       67.58       64.04     24.72 o 
  -6   3  18      129.02      133.62     30.21 o 
  -5   3  18       64.96       91.68     23.94 o 
  -4   3  18       39.61       37.26     11.99 o 
  -3   3  18      140.50      125.88     23.45 o 
  -2   3  18        2.53       16.75     13.11 o 
  -1   3  18       38.10       56.25     17.15 o 
   0   3  18        3.03       28.38     26.95 o 
   1   3  18      469.21      416.44    136.32 o 
   2   3  18       97.06       73.09     26.55 o 
  -9   4  18       25.01       25.22     17.13 o 
  -8   4  18       12.66       22.80     17.94 o 
  -7   4  18      106.05      118.82     31.22 o 
  -6   4  18       42.98       18.98     20.40 o 
  -5   4  18        0.55      -18.46     27.29 o 
  -4   4  18       57.33       60.24     20.80 o 
  -3   4  18       54.94       59.48     42.76 o 
  -2   4  18        9.25       20.29     17.86 o 
  -1   4  18       28.30       60.88     26.12 o 
   0   4  18        1.41       23.71     15.18 o 
 -12   1  19       40.69       21.70     15.26 o 
 -11   1  19        0.49        6.62     17.06 o 
 -10   1  19      350.04      252.28     89.01 o 
  -9   1  19      467.40       67.66    226.58 o 
  -8   1  19        0.71       32.28     20.68 o 
  -7   1  19        2.85       14.34     10.50 o 
  -6   1  19       28.90       31.70     14.03 o 
  -5   1  19        0.45       -2.50     20.66 o 
  -4   1  19        8.34       17.67     20.44 o 
  -3   1  19       25.02       15.08     14.59 o 
  -2   1  19       19.51       28.99      9.02 o 
  -1   1  19        9.41       28.32     14.22 o 
   0   1  19       19.03       36.95     19.18 o 
   1   1  19      309.19      251.70     62.63 o 
   2   1  19       28.14       32.42     16.77 o 
 -11   2  19       23.52       33.93     29.42 o 
 -10   2  19        0.83      -11.26     17.44 o 
  -9   2  19        0.55       14.92     16.14 o 
  -8   2  19       41.78       24.04     21.94 o 
  -7   2  19        1.56       18.00     13.03 o 
  -6   2  19       22.62       27.01     17.25 o 
  -5   2  19      170.35      177.04     28.08 o 
  -4   2  19      134.64      142.16     29.17 o 
  -3   2  19       36.59       45.48     14.04 o 
  -2   2  19       71.63       77.16     23.51 o 
  -1   2  19       10.47       -9.86     20.75 o 
   0   2  19        0.27        6.94     13.24 o 
   1   2  19        1.98       38.44     28.93 o 
  -9   3  19        5.97       17.34     18.13 o 
  -8   3  19       19.26       27.81     12.88 o 
  -7   3  19        3.84        3.70     18.63 o 
  -6   3  19       97.71       67.60     25.50 o 
  -5   3  19        4.13        8.28     21.02 o 
  -4   3  19        0.67       17.01     16.46 o 
  -3   3  19      116.59       96.98     25.83 o 
  -2   3  19       95.80       86.06     21.49 o 
  -1   3  19        6.42        5.70     15.12 o 
 -10   0  20      102.64      146.87    113.17 o 
  -9   0  20      857.90      659.99    347.32 o 
  -8   0  20      208.68      147.32     85.79 o 
  -7   0  20        9.73       27.79     27.78 o 
  -6   0  20        8.61      -42.53     42.53 o 
  -5   0  20      156.25      215.92     73.52 o 
  -4   0  20       53.28       15.07     23.26 o 
  -3   0  20       37.85       17.74     54.91 o 
  -2   0  20      108.19       99.55     35.45 o 
  -1   0  20        9.10       -0.63     24.64 o 
   0   0  20        0.42        9.68     23.63 o 
 -10   1  20      140.94      171.53     62.04 o 
  -9   1  20       21.44        3.71     24.58 o 
  -8   1  20        6.45       28.10     11.22 o 
  -7   1  20       29.61       42.25     24.05 o 
  -6   1  20       18.39       30.24     13.14 o 
  -5   1  20        4.97       21.87     19.69 o 
  -4   1  20       50.80       43.61     25.32 o 
  -3   1  20       57.45       46.30     15.98 o 
  -2   1  20       17.55       16.94     14.16 o 
  -1   1  20        3.73       20.85     15.98 o 
  -8   2  20        7.63       28.69     28.76 o 
  -7   2  20       27.37       30.54     13.13 o 
  -6   2  20       20.70       26.83     14.98 o 
  -5   2  20       26.37       19.10     15.83 o 
  -4   2  20        5.38       30.07     14.38 o 
  -3   2  20      437.58      473.45     73.03 o 
  -2   2  20      227.18      190.00     38.83 o 
                                                 
